# Supplementary material for: Whole-genome discovery of pathogenic snRNA variants and efficient extended-exome screening
Source: iScience. 2026 Jul 16;29(8):116814. doi: 10.1016/j.isci.2026.116814 (PMC13400782; doi:10.1016/j.isci.2026.116814)
Supplement: Table S1. The variants used to generate the lollipop plot in Figure 1 and the publications reporting these variants [file mmc2.xlsx]

## Sheet: Table S1
Table S1. The variants used to generate the lollipop plot in Figure 1 and the publications reporting these variants
Gene	Variant	Mode of inheritance	Source
RNU4-2	n.3C>T	AD	Chen, Y., Dawes, R., Kim, H.C., Ljungdahl, A., Stenton, S.L., Walker, S., Lord, J., Lemire, G., Martin-Geary, A.C., Ganesh, V.S., et al. (2024). De novo variants in the RNU4-2 snRNA cause a frequent neurodevelopmental syndrome. Nature 632, 832–840. 10.1038/s41586-024-07773-7.
RNU4-2	n.3C>T	AD	Greene, D., Thys, C., Berry, I.R., Jarvis, J., Ortibus, E., Mumford, A.D., Freson, K., and Turro, E. (2024). Mutations in the U4 snRNA gene RNU4-2 cause one of the most prevalent monogenic neurodevelopmental disorders. Nat Med 30, 2165–2169. 10.1038/s41591-024-03085-5.
RNU4-2	n.3C>T	AR	Rius, R., Blakes, A.J.M., Chen, Y., De Jonghe, J., Lecoquierre, F., Dawes, R., Cogne, B., Kim, H.C., Alvi, J.R., Amblard, F., et al. (2026). Biallelic variants in the noncoding RNA gene RNU4-2 cause a recessive neurodevelopmental syndrome with distinct white matter changes. Nat Genet 58, 761–773. 10.1038/s41588-026-02554-6.
RNU4-2	n.7_8insA	AR	Rius, R., Blakes, A.J.M., Chen, Y., De Jonghe, J., Lecoquierre, F., Dawes, R., Cogne, B., Kim, H.C., Alvi, J.R., Amblard, F., et al. (2026). Biallelic variants in the noncoding RNA gene RNU4-2 cause a recessive neurodevelopmental syndrome with distinct white matter changes. Nat Genet 58, 761–773. 10.1038/s41588-026-02554-6.
RNU4-2	n.7G>A	AR	De Jonghe, J., Kim, H.C., Adedeji, A., Leitao, E., Dawes, R., Kajba, C.M., Cogne, B., Chen, Y., Blakes, A.J.M., Simons, C., et al. (2026). Saturation editing of RNU4-2 reveals distinct dominant and recessive disorders. Nature. 10.1038/s41586-026-10334-9.
RNU4-2	n.7G>A	AR	Rius, R., Blakes, A.J.M., Chen, Y., De Jonghe, J., Lecoquierre, F., Dawes, R., Cogne, B., Kim, H.C., Alvi, J.R., Amblard, F., et al. (2026). Biallelic variants in the noncoding RNA gene RNU4-2 cause a recessive neurodevelopmental syndrome with distinct white matter changes. Nat Genet 58, 761–773. 10.1038/s41588-026-02554-6.
RNU4-2	n.7G>C	AR	De Jonghe, J., Kim, H.C., Adedeji, A., Leitao, E., Dawes, R., Kajba, C.M., Cogne, B., Chen, Y., Blakes, A.J.M., Simons, C., et al. (2026). Saturation editing of RNU4-2 reveals distinct dominant and recessive disorders. Nature. 10.1038/s41586-026-10334-9.
RNU4-2	n.7G>C	AR	Rius, R., Blakes, A.J.M., Chen, Y., De Jonghe, J., Lecoquierre, F., Dawes, R., Cogne, B., Kim, H.C., Alvi, J.R., Amblard, F., et al. (2026). Biallelic variants in the noncoding RNA gene RNU4-2 cause a recessive neurodevelopmental syndrome with distinct white matter changes. Nat Genet 58, 761–773. 10.1038/s41588-026-02554-6.
RNU4-2	n.8C>G	AR	Rius, R., Blakes, A.J.M., Chen, Y., De Jonghe, J., Lecoquierre, F., Dawes, R., Cogne, B., Kim, H.C., Alvi, J.R., Amblard, F., et al. (2026). Biallelic variants in the noncoding RNA gene RNU4-2 cause a recessive neurodevelopmental syndrome with distinct white matter changes. Nat Genet 58, 761–773. 10.1038/s41588-026-02554-6.
RNU4-2	n.8C>T	AR	Rius, R., Blakes, A.J.M., Chen, Y., De Jonghe, J., Lecoquierre, F., Dawes, R., Cogne, B., Kim, H.C., Alvi, J.R., Amblard, F., et al. (2026). Biallelic variants in the noncoding RNA gene RNU4-2 cause a recessive neurodevelopmental syndrome with distinct white matter changes. Nat Genet 58, 761–773. 10.1038/s41588-026-02554-6.
RNU4-2	n.95C>G	AD	Bertoli-Avella, A.M., Ganoza, C.A., Ferreira, M., Najafi, M., Polla, D.L., Kandaswamy, K., Tripolszki, K., Bauer, P., and Pinto Basto, J. (2025). RNU4-2 monoallelic variants as a leading cause of syndromic neurodevelopmental disorder, including in patients with parental consanguinity. J Med Genet 62, 536–539. 10.1136/jmg-2024-110556.
RNU4-2	n.9G>T	AR	Hayashi, Y., Kajiwara, K., Mizuno, S., Okamoto, N., Chan, M.Y., Goto, T., Hayakawa, S., Kato, M., Kim, C.A., Lev, D., et al. (2025). Monoallelic and biallelic RNU4-2 variants in neurodevelopmental disorders. J Hum Genet. 10.1038/s10038-025-01442-x.
RNU4-2	n.11A>C	AR	De Jonghe, J., Kim, H.C., Adedeji, A., Leitao, E., Dawes, R., Kajba, C.M., Cogne, B., Chen, Y., Blakes, A.J.M., Simons, C., et al. (2026). Saturation editing of RNU4-2 reveals distinct dominant and recessive disorders. Nature. 10.1038/s41586-026-10334-9.
RNU4-2	n.11A>C	AR	Rius, R., Blakes, A.J.M., Chen, Y., De Jonghe, J., Lecoquierre, F., Dawes, R., Cogne, B., Kim, H.C., Alvi, J.R., Amblard, F., et al. (2026). Biallelic variants in the noncoding RNA gene RNU4-2 cause a recessive neurodevelopmental syndrome with distinct white matter changes. Nat Genet 58, 761–773. 10.1038/s41588-026-02554-6.
RNU4-2	n.18_19insA	AD	Quinodoz, M., Rodenburg, K., Cvackova, Z., Kaminska, K., de Bruijn, S.E., Iglesias-Romero, A.B., Boonen, E.G.M., Ullah, M., Zomer, N., Folcher, M., et al. (2026). De novo and inherited dominant variants in U4 and U6 snRNA genes cause retinitis pigmentosa. Nat Genet 58, 169–179. 10.1038/s41588-025-02451-4.
RNU4-2	n.18_19insA	AD	Sevilla-Porras, M., Nieto-Molina, E., Medina, Z., Damián, A., Tejedor, J.R., Ruiz-Arenas, C., Cazalla, M., Carmona, R., Amigo, J., Goicoechea, I., et al. (2025). Characterization of snRNA-related neurodevelopmental disorders through the Spanish Undiagnosed Rare Disease Programs. medRxiv, 2025.2009.2016.25335449. 10.1101/2025.09.16.25335449.
RNU4-2	n.23G>A	AR	Rius, R., Blakes, A.J.M., Chen, Y., De Jonghe, J., Lecoquierre, F., Dawes, R., Cogne, B., Kim, H.C., Alvi, J.R., Amblard, F., et al. (2026). Biallelic variants in the noncoding RNA gene RNU4-2 cause a recessive neurodevelopmental syndrome with distinct white matter changes. Nat Genet 58, 761–773. 10.1038/s41588-026-02554-6.
RNU4-2	n.26G>A	AR	Rius, R., Blakes, A.J.M., Chen, Y., De Jonghe, J., Lecoquierre, F., Dawes, R., Cogne, B., Kim, H.C., Alvi, J.R., Amblard, F., et al. (2026). Biallelic variants in the noncoding RNA gene RNU4-2 cause a recessive neurodevelopmental syndrome with distinct white matter changes. Nat Genet 58, 761–773. 10.1038/s41588-026-02554-6.
RNU4-2	n.27C>G	AR	De Jonghe, J., Kim, H.C., Adedeji, A., Leitao, E., Dawes, R., Kajba, C.M., Cogne, B., Chen, Y., Blakes, A.J.M., Simons, C., et al. (2026). Saturation editing of RNU4-2 reveals distinct dominant and recessive disorders. Nature. 10.1038/s41586-026-10334-9.
RNU4-2	n.27C>G	AR	Rius, R., Blakes, A.J.M., Chen, Y., De Jonghe, J., Lecoquierre, F., Dawes, R., Cogne, B., Kim, H.C., Alvi, J.R., Amblard, F., et al. (2026). Biallelic variants in the noncoding RNA gene RNU4-2 cause a recessive neurodevelopmental syndrome with distinct white matter changes. Nat Genet 58, 761–773. 10.1038/s41588-026-02554-6.
RNU4-2	n.27C>T	AR	Hayashi, Y., Kajiwara, K., Mizuno, S., Okamoto, N., Chan, M.Y., Goto, T., Hayakawa, S., Kato, M., Kim, C.A., Lev, D., et al. (2025). Monoallelic and biallelic RNU4-2 variants in neurodevelopmental disorders. J Hum Genet. 10.1038/s10038-025-01442-x.
RNU4-2	n.28C>G	AR	Rius, R., Blakes, A.J.M., Chen, Y., De Jonghe, J., Lecoquierre, F., Dawes, R., Cogne, B., Kim, H.C., Alvi, J.R., Amblard, F., et al. (2026). Biallelic variants in the noncoding RNA gene RNU4-2 cause a recessive neurodevelopmental syndrome with distinct white matter changes. Nat Genet 58, 761–773. 10.1038/s41588-026-02554-6.
RNU4-2	n.30A>T	AD	Bruselles, A., Mancini, C., Chiriatti, L., Carvetta, M., Baroni, M.C., Cappelletti, C., Caraffi, S.G., Celario, M., Ciolfi, A., Cordeddu, V., et al. (2025). Expanding the mutational spectrum of ReNU syndrome: insights into 5' Stem-loop variants. Eur J Hum Genet 33, 432–440. 10.1038/s41431-025-01820-1.
RNU4-2	n.31T>G	AR	Sevilla-Porras, M., Nieto-Molina, E., Medina, Z., Damián, A., Tejedor, J.R., Ruiz-Arenas, C., Cazalla, M., Carmona, R., Amigo, J., Goicoechea, I., et al. (2025). Characterization of snRNA-related neurodevelopmental disorders through the Spanish Undiagnosed Rare Disease Programs. medRxiv, 2025.2009.2016.25335449. 10.1101/2025.09.16.25335449.
RNU4-2	n.32G>A	AR	De Jonghe, J., Kim, H.C., Adedeji, A., Leitao, E., Dawes, R., Kajba, C.M., Cogne, B., Chen, Y., Blakes, A.J.M., Simons, C., et al. (2026). Saturation editing of RNU4-2 reveals distinct dominant and recessive disorders. Nature. 10.1038/s41586-026-10334-9.
RNU4-2	n.32G>A	AR	Rius, R., Blakes, A.J.M., Chen, Y., De Jonghe, J., Lecoquierre, F., Dawes, R., Cogne, B., Kim, H.C., Alvi, J.R., Amblard, F., et al. (2026). Biallelic variants in the noncoding RNA gene RNU4-2 cause a recessive neurodevelopmental syndrome with distinct white matter changes. Nat Genet 58, 761–773. 10.1038/s41588-026-02554-6.
RNU4-2	n.33A>G	AR	Rius, R., Blakes, A.J.M., Chen, Y., De Jonghe, J., Lecoquierre, F., Dawes, R., Cogne, B., Kim, H.C., Alvi, J.R., Amblard, F., et al. (2026). Biallelic variants in the noncoding RNA gene RNU4-2 cause a recessive neurodevelopmental syndrome with distinct white matter changes. Nat Genet 58, 761–773. 10.1038/s41588-026-02554-6.
RNU4-2	n.41C>G	AR	Rius, R., Blakes, A.J.M., Chen, Y., De Jonghe, J., Lecoquierre, F., Dawes, R., Cogne, B., Kim, H.C., Alvi, J.R., Amblard, F., et al. (2026). Biallelic variants in the noncoding RNA gene RNU4-2 cause a recessive neurodevelopmental syndrome with distinct white matter changes. Nat Genet 58, 761–773. 10.1038/s41588-026-02554-6.
RNU4-2	n.41C>T	AR	Rius, R., Blakes, A.J.M., Chen, Y., De Jonghe, J., Lecoquierre, F., Dawes, R., Cogne, B., Kim, H.C., Alvi, J.R., Amblard, F., et al. (2026). Biallelic variants in the noncoding RNA gene RNU4-2 cause a recessive neurodevelopmental syndrome with distinct white matter changes. Nat Genet 58, 761–773. 10.1038/s41588-026-02554-6.
RNU4-2	n.42C>G	AD	Chen, Y., Dawes, R., Kim, H.C., Ljungdahl, A., Stenton, S.L., Walker, S., Lord, J., Lemire, G., Martin-Geary, A.C., Ganesh, V.S., et al. (2024). De novo variants in the RNU4-2 snRNA cause a frequent neurodevelopmental syndrome. Nature 632, 832–840. 10.1038/s41586-024-07773-7.
RNU4-2	n.42C>G	AD	Greene, D., Thys, C., Berry, I.R., Jarvis, J., Ortibus, E., Mumford, A.D., Freson, K., and Turro, E. (2024). Mutations in the U4 snRNA gene RNU4-2 cause one of the most prevalent monogenic neurodevelopmental disorders. Nat Med 30, 2165–2169. 10.1038/s41591-024-03085-5.
RNU4-2	n.43_44insT	AD	Bruselles, A., Mancini, C., Chiriatti, L., Carvetta, M., Baroni, M.C., Cappelletti, C., Caraffi, S.G., Celario, M., Ciolfi, A., Cordeddu, V., et al. (2025). Expanding the mutational spectrum of ReNU syndrome: insights into 5' Stem-loop variants. Eur J Hum Genet 33, 432–440. 10.1038/s41431-025-01820-1.
RNU4-2	n.43_44insT	AR	Rius, R., Blakes, A.J.M., Chen, Y., De Jonghe, J., Lecoquierre, F., Dawes, R., Cogne, B., Kim, H.C., Alvi, J.R., Amblard, F., et al. (2026). Biallelic variants in the noncoding RNA gene RNU4-2 cause a recessive neurodevelopmental syndrome with distinct white matter changes. Nat Genet 58, 761–773. 10.1038/s41588-026-02554-6.
RNU4-2	n.45G>C	AR	De Jonghe, J., Kim, H.C., Adedeji, A., Leitao, E., Dawes, R., Kajba, C.M., Cogne, B., Chen, Y., Blakes, A.J.M., Simons, C., et al. (2026). Saturation editing of RNU4-2 reveals distinct dominant and recessive disorders. Nature. 10.1038/s41586-026-10334-9.
RNU4-2	n.45G>C	AR	Rius, R., Blakes, A.J.M., Chen, Y., De Jonghe, J., Lecoquierre, F., Dawes, R., Cogne, B., Kim, H.C., Alvi, J.R., Amblard, F., et al. (2026). Biallelic variants in the noncoding RNA gene RNU4-2 cause a recessive neurodevelopmental syndrome with distinct white matter changes. Nat Genet 58, 761–773. 10.1038/s41588-026-02554-6.
RNU4-2	n.46G>A	AR	De Jonghe, J., Kim, H.C., Adedeji, A., Leitao, E., Dawes, R., Kajba, C.M., Cogne, B., Chen, Y., Blakes, A.J.M., Simons, C., et al. (2026). Saturation editing of RNU4-2 reveals distinct dominant and recessive disorders. Nature. 10.1038/s41586-026-10334-9.
RNU4-2	n.46G>A	AR	Rius, R., Blakes, A.J.M., Chen, Y., De Jonghe, J., Lecoquierre, F., Dawes, R., Cogne, B., Kim, H.C., Alvi, J.R., Amblard, F., et al. (2026). Biallelic variants in the noncoding RNA gene RNU4-2 cause a recessive neurodevelopmental syndrome with distinct white matter changes. Nat Genet 58, 761–773. 10.1038/s41588-026-02554-6.
RNU4-2	n.46G>T	AR	Hayashi, Y., Kajiwara, K., Mizuno, S., Okamoto, N., Chan, M.Y., Goto, T., Hayakawa, S., Kato, M., Kim, C.A., Lev, D., et al. (2025). Monoallelic and biallelic RNU4-2 variants in neurodevelopmental disorders. J Hum Genet. 10.1038/s10038-025-01442-x.
RNU4-2	n.50G>A	AR	Rius, R., Blakes, A.J.M., Chen, Y., De Jonghe, J., Lecoquierre, F., Dawes, R., Cogne, B., Kim, H.C., Alvi, J.R., Amblard, F., et al. (2026). Biallelic variants in the noncoding RNA gene RNU4-2 cause a recessive neurodevelopmental syndrome with distinct white matter changes. Nat Genet 58, 761–773. 10.1038/s41588-026-02554-6.
RNU4-2	n.50G>C	AR	Rius, R., Blakes, A.J.M., Chen, Y., De Jonghe, J., Lecoquierre, F., Dawes, R., Cogne, B., Kim, H.C., Alvi, J.R., Amblard, F., et al. (2026). Biallelic variants in the noncoding RNA gene RNU4-2 cause a recessive neurodevelopmental syndrome with distinct white matter changes. Nat Genet 58, 761–773. 10.1038/s41588-026-02554-6.
RNU4-2	n.50G>T	AR	Rius, R., Blakes, A.J.M., Chen, Y., De Jonghe, J., Lecoquierre, F., Dawes, R., Cogne, B., Kim, H.C., Alvi, J.R., Amblard, F., et al. (2026). Biallelic variants in the noncoding RNA gene RNU4-2 cause a recessive neurodevelopmental syndrome with distinct white matter changes. Nat Genet 58, 761–773. 10.1038/s41588-026-02554-6.
RNU4-2	n.56T>C	AD	Quinodoz, M., Rodenburg, K., Cvackova, Z., Kaminska, K., de Bruijn, S.E., Iglesias-Romero, A.B., Boonen, E.G.M., Ullah, M., Zomer, N., Folcher, M., et al. (2026). De novo and inherited dominant variants in U4 and U6 snRNA genes cause retinitis pigmentosa. Nat Genet 58, 169–179. 10.1038/s41588-025-02451-4.
RNU4-2	n.62T>C	AD	Nava, C., Cogne, B., Santini, A., Leitao, E., Lecoquierre, F., Chen, Y., Stenton, S.L., Besnard, T., Heide, S., Baer, S., et al. (2025). Dominant variants in major spliceosome U4 and U5 small nuclear RNA genes cause neurodevelopmental disorders through splicing disruption. Nat Genet 57, 1374–1388. 10.1038/s41588-025-02184-4.
RNU4-2	n.63T>C	AD	Nava, C., Cogne, B., Santini, A., Leitao, E., Lecoquierre, F., Chen, Y., Stenton, S.L., Besnard, T., Heide, S., Baer, S., et al. (2025). Dominant variants in major spliceosome U4 and U5 small nuclear RNA genes cause neurodevelopmental disorders through splicing disruption. Nat Genet 57, 1374–1388. 10.1038/s41588-025-02184-4.
RNU4-2	n.63T>G	AD	Chen, Y., Dawes, R., Kim, H.C., Ljungdahl, A., Stenton, S.L., Walker, S., Lord, J., Lemire, G., Martin-Geary, A.C., Ganesh, V.S., et al. (2024). De novo variants in the RNU4-2 snRNA cause a frequent neurodevelopmental syndrome. Nature 632, 832–840. 10.1038/s41586-024-07773-7.
RNU4-2	n.63T>G	AD	Greene, D., Thys, C., Berry, I.R., Jarvis, J., Ortibus, E., Mumford, A.D., Freson, K., and Turro, E. (2024). Mutations in the U4 snRNA gene RNU4-2 cause one of the most prevalent monogenic neurodevelopmental disorders. Nat Med 30, 2165–2169. 10.1038/s41591-024-03085-5.
RNU4-2	n.64_65insG	AD	Chen, Y., Dawes, R., Kim, H.C., Ljungdahl, A., Stenton, S.L., Walker, S., Lord, J., Lemire, G., Martin-Geary, A.C., Ganesh, V.S., et al. (2024). De novo variants in the RNU4-2 snRNA cause a frequent neurodevelopmental syndrome. Nature 632, 832–840. 10.1038/s41586-024-07773-7.
RNU4-2	n.64_65insG	AD	Greene, D., Thys, C., Berry, I.R., Jarvis, J., Ortibus, E., Mumford, A.D., Freson, K., and Turro, E. (2024). Mutations in the U4 snRNA gene RNU4-2 cause one of the most prevalent monogenic neurodevelopmental disorders. Nat Med 30, 2165–2169. 10.1038/s41591-024-03085-5.
RNU4-2	n.64_65insT	AD	Barbour, K., Bainbridge, M.N., Wigby, K., Besterman, A.D., Chuang, N.A., Tobin, L.E., Del Campo, M., Lenberg, J., Bird, L.M., and Friedman, J. (2024). The Face and Features of RNU4-2: A New, Common, Recognizable, Yet Hidden Neurodevelopmental Disorder. Pediatr Neurol 161, 188–193. 10.1016/j.pediatrneurol.2024.09.015.
RNU4-2	n.64_65insT	AD	Bertoli-Avella, A.M., Ganoza, C.A., Ferreira, M., Najafi, M., Polla, D.L., Kandaswamy, K., Tripolszki, K., Bauer, P., and Pinto Basto, J. (2025). RNU4-2 monoallelic variants as a leading cause of syndromic neurodevelopmental disorder, including in patients with parental consanguinity. J Med Genet 62, 536–539. 10.1136/jmg-2024-110556.
RNU4-2	n.64_65insT	AD	Bruselles, A., Mancini, C., Chiriatti, L., Carvetta, M., Baroni, M.C., Cappelletti, C., Caraffi, S.G., Celario, M., Ciolfi, A., Cordeddu, V., et al. (2025). Expanding the mutational spectrum of ReNU syndrome: insights into 5' Stem-loop variants. Eur J Hum Genet 33, 432–440. 10.1038/s41431-025-01820-1.
RNU4-2	n.64_65insT	AD	Chen, Y., Dawes, R., Kim, H.C., Ljungdahl, A., Stenton, S.L., Walker, S., Lord, J., Lemire, G., Martin-Geary, A.C., Ganesh, V.S., et al. (2024). De novo variants in the RNU4-2 snRNA cause a frequent neurodevelopmental syndrome. Nature 632, 832–840. 10.1038/s41586-024-07773-7.
RNU4-2	n.64_65insT	AD	Di Letto, P., De Leonibus, C., Palmieri, F.P., Zanobio, M., Scarpato, M., Cetrangolo, V., Rahman, S.I., Selicorni, A., Mariani, M., D'Arrigo, S., et al. (2025). Reanalysis of Undiagnosed Neurodevelopmental Disorder Cases: From RNU4-2 Variants to Clinical Phenotypes. Neurol Genet 11, e200312. 10.1212/NXG.0000000000200312.
RNU4-2	n.64_65insT	AD	Fan, S., Yang, S., Sun, M., Gu, W., and Zhang, X. (2025). Reanalysis of whole genome sequencing ends a diagnostic Odyssey of neurodevelopmental disorders caused by RNU4-2 variants. Sci China Life Sci 68, 1194–1196. 10.1007/s11427-024-2829-2.
RNU4-2	n.64_65insT	AD	Greene, D., Thys, C., Berry, I.R., Jarvis, J., Ortibus, E., Mumford, A.D., Freson, K., and Turro, E. (2024). Mutations in the U4 snRNA gene RNU4-2 cause one of the most prevalent monogenic neurodevelopmental disorders. Nat Med 30, 2165–2169. 10.1038/s41591-024-03085-5.
RNU4-2	n.64_65insT	AD	Hayashi, Y., Kajiwara, K., Mizuno, S., Okamoto, N., Chan, M.Y., Goto, T., Hayakawa, S., Kato, M., Kim, C.A., Lev, D., et al. (2025). Monoallelic and biallelic RNU4-2 variants in neurodevelopmental disorders. J Hum Genet. 10.1038/s10038-025-01442-x.
RNU4-2	n.64_65insT	AD	Holling, T., von Kroge, S., Hecher, L., Amling, M., Schinke, T., Kutsche, K., and Oheim, R. (2025). Assessment and treatment of osteoporosis in a patient with a neurodevelopmental disorder caused by a RNU4-2 pathogenic variant (ReNU syndrome). JBMR Plus 9, ziaf084. 10.1093/jbmrpl/ziaf084.
RNU4-2	n.64_65insT	AD	Kuroda, Y., Nagai, K., Kawai, Y., Naruto, T., Saijou, H., Morikawa, S., Goto, T., Sato, M., and Kurosawa, K. (2025). Genotype-phenotype correlations and phenotypic expansion in a case series of ReNU syndrome associated with RNU4-2 variants. J Med Genet 62, 531–535. 10.1136/jmg-2024-110604.
RNU4-2	n.64_65insT	AD	Nakamura, K., Kishita, Y., Imai-Okazaki, A., Omata, T., Nodera, M., Yatsuka, Y., Sugiura, A., Matsumoto, N., Prokisch, H., Matsumoto, H., et al. (2025). Identification of a pathogenic RNU4-2 variant in patients with mitochondrial disease: Broadening the spectrum of non-coding RNA gene variants in mitochondrial dysfunction. J Hum Genet. 10.1038/s10038-025-01356-8.
RNU4-2	n.64_65insT	AD	Nava, C., Cogne, B., Santini, A., Leitao, E., Lecoquierre, F., Chen, Y., Stenton, S.L., Besnard, T., Heide, S., Baer, S., et al. (2025). Dominant variants in major spliceosome U4 and U5 small nuclear RNA genes cause neurodevelopmental disorders through splicing disruption. Nat Genet 57, 1374–1388. 10.1038/s41588-025-02184-4.
RNU4-2	n.64_65insT	AD	Okamoto, N., Nishi, E., Hasegawa, Y., Higuchi, S., Kuki, I., Yanagi, K., Kaname, T., Uchiyama, Y., and Matsumoto, N. (2025). A Clinical Study of Nine Patients With ReNU Syndrome. Am J Med Genet A, e64151. 10.1002/ajmg.a.64151.
RNU4-2	n.64_65insT	AD	Penafiel-Sam, J., Valenzuela, I., and Peris, P. (2025). Severe Osteoporosis in an Adult Subject with RNU4-2 Gene Mutation. Calcif Tissue Int 116, 40. 10.1007/s00223-025-01351-3.
RNU4-2	n.64_65insT	AD	Rosenblum, J., Beysen, D., Jansen, A.C., De Rademaeker, M., Reyniers, E., Janssens, K., and Meuwissen, M. (2025). RNU4-2-Related Neurodevelopmental Disorder Is Associated With a Recognisable Facial Gestalt. Clin Genet 107, 104–112. 10.1111/cge.14628.
RNU4-2	n.64_65insT	AD	Schot, R., Ferraro, F., Geeven, G., Diderich, K.E.M., and Barakat, T.S. (2024). Re-analysis of whole genome sequencing ends a diagnostic odyssey: Case report of an RNU4-2 related neurodevelopmental disorder. Clin Genet 106, 512–517. 10.1111/cge.14574.
RNU4-2	n.64_65insT	AD	Sevilla-Porras, M., Nieto-Molina, E., Medina, Z., Damián, A., Tejedor, J.R., Ruiz-Arenas, C., Cazalla, M., Carmona, R., Amigo, J., Goicoechea, I., et al. (2025). Characterization of snRNA-related neurodevelopmental disorders through the Spanish Undiagnosed Rare Disease Programs. medRxiv, 2025.2009.2016.25335449. 10.1101/2025.09.16.25335449.
RNU4-2	n.64_65insT	AD	Valenzuela, I., Codina-Sola, M., Vazquez, E., Cueto-Gonzalez, A., Leno-Colorado, J., Lasa-Aranzasti, A., Trujillano, L., Masotto, B., Masas, M., Escobar, M., et al. (2025). Deep phenotyping of 11 individuals with pathogenic variants in RNU4-2 reveals a clinically recognizable syndrome. Genet Med, 101633. 10.1016/j.gim.2025.101633.
RNU4-2	n.64dup	AD	Nava, C., Cogne, B., Santini, A., Leitao, E., Lecoquierre, F., Chen, Y., Stenton, S.L., Besnard, T., Heide, S., Baer, S., et al. (2025). Dominant variants in major spliceosome U4 and U5 small nuclear RNA genes cause neurodevelopmental disorders through splicing disruption. Nat Genet 57, 1374–1388. 10.1038/s41588-025-02184-4.
RNU4-2	n.65_66insT	AD	Chen, Y., Dawes, R., Kim, H.C., Ljungdahl, A., Stenton, S.L., Walker, S., Lord, J., Lemire, G., Martin-Geary, A.C., Ganesh, V.S., et al. (2024). De novo variants in the RNU4-2 snRNA cause a frequent neurodevelopmental syndrome. Nature 632, 832–840. 10.1038/s41586-024-07773-7.
RNU4-2	n.65_66insT	AD	Greene, D., Thys, C., Berry, I.R., Jarvis, J., Ortibus, E., Mumford, A.D., Freson, K., and Turro, E. (2024). Mutations in the U4 snRNA gene RNU4-2 cause one of the most prevalent monogenic neurodevelopmental disorders. Nat Med 30, 2165–2169. 10.1038/s41591-024-03085-5.
RNU4-2	n.65_66insT	AD	Nava, C., Cogne, B., Santini, A., Leitao, E., Lecoquierre, F., Chen, Y., Stenton, S.L., Besnard, T., Heide, S., Baer, S., et al. (2025). Dominant variants in major spliceosome U4 and U5 small nuclear RNA genes cause neurodevelopmental disorders through splicing disruption. Nat Genet 57, 1374–1388. 10.1038/s41588-025-02184-4.
RNU4-2	n.65A>G	AD	Bertoli-Avella, A.M., Ganoza, C.A., Ferreira, M., Najafi, M., Polla, D.L., Kandaswamy, K., Tripolszki, K., Bauer, P., and Pinto Basto, J. (2025). RNU4-2 monoallelic variants as a leading cause of syndromic neurodevelopmental disorder, including in patients with parental consanguinity. J Med Genet 62, 536–539. 10.1136/jmg-2024-110556.
RNU4-2	n.65A>G	AD	Chen, Y., Dawes, R., Kim, H.C., Ljungdahl, A., Stenton, S.L., Walker, S., Lord, J., Lemire, G., Martin-Geary, A.C., Ganesh, V.S., et al. (2024). De novo variants in the RNU4-2 snRNA cause a frequent neurodevelopmental syndrome. Nature 632, 832–840. 10.1038/s41586-024-07773-7.
RNU4-2	n.65A>G	AD	Greene, D., Thys, C., Berry, I.R., Jarvis, J., Ortibus, E., Mumford, A.D., Freson, K., and Turro, E. (2024). Mutations in the U4 snRNA gene RNU4-2 cause one of the most prevalent monogenic neurodevelopmental disorders. Nat Med 30, 2165–2169. 10.1038/s41591-024-03085-5.
RNU4-2	n.65A>G	AD	Hayashi, Y., Kajiwara, K., Mizuno, S., Okamoto, N., Chan, M.Y., Goto, T., Hayakawa, S., Kato, M., Kim, C.A., Lev, D., et al. (2025). Monoallelic and biallelic RNU4-2 variants in neurodevelopmental disorders. J Hum Genet. 10.1038/s10038-025-01442-x.
RNU4-2	n.65A>G	AD	Nava, C., Cogne, B., Santini, A., Leitao, E., Lecoquierre, F., Chen, Y., Stenton, S.L., Besnard, T., Heide, S., Baer, S., et al. (2025). Dominant variants in major spliceosome U4 and U5 small nuclear RNA genes cause neurodevelopmental disorders through splicing disruption. Nat Genet 57, 1374–1388. 10.1038/s41588-025-02184-4.
RNU4-2	n.66A>G	AD	Bertoli-Avella, A.M., Ganoza, C.A., Ferreira, M., Najafi, M., Polla, D.L., Kandaswamy, K., Tripolszki, K., Bauer, P., and Pinto Basto, J. (2025). RNU4-2 monoallelic variants as a leading cause of syndromic neurodevelopmental disorder, including in patients with parental consanguinity. J Med Genet 62, 536–539. 10.1136/jmg-2024-110556.
RNU4-2	n.66A>G	AD	Hayashi, Y., Kajiwara, K., Mizuno, S., Okamoto, N., Chan, M.Y., Goto, T., Hayakawa, S., Kato, M., Kim, C.A., Lev, D., et al. (2025). Monoallelic and biallelic RNU4-2 variants in neurodevelopmental disorders. J Hum Genet. 10.1038/s10038-025-01442-x.
RNU4-2	n.66A>G	AD	Kuroda, Y., Nagai, K., Kawai, Y., Naruto, T., Saijou, H., Morikawa, S., Goto, T., Sato, M., and Kurosawa, K. (2025). Genotype-phenotype correlations and phenotypic expansion in a case series of ReNU syndrome associated with RNU4-2 variants. J Med Genet 62, 531–535. 10.1136/jmg-2024-110604.
RNU4-2	n.66A>G	AD	Nava, C., Cogne, B., Santini, A., Leitao, E., Lecoquierre, F., Chen, Y., Stenton, S.L., Besnard, T., Heide, S., Baer, S., et al. (2025). Dominant variants in major spliceosome U4 and U5 small nuclear RNA genes cause neurodevelopmental disorders through splicing disruption. Nat Genet 57, 1374–1388. 10.1038/s41588-025-02184-4.
RNU4-2	n.66A>G	AD	Okamoto, N., Nishi, E., Hasegawa, Y., Higuchi, S., Kuki, I., Yanagi, K., Kaname, T., Uchiyama, Y., and Matsumoto, N. (2025). A Clinical Study of Nine Patients With ReNU Syndrome. Am J Med Genet A, e64151. 10.1002/ajmg.a.64151.
RNU4-2	n.66A>G	AD	Sevilla-Porras, M., Nieto-Molina, E., Medina, Z., Damián, A., Tejedor, J.R., Ruiz-Arenas, C., Cazalla, M., Carmona, R., Amigo, J., Goicoechea, I., et al. (2025). Characterization of snRNA-related neurodevelopmental disorders through the Spanish Undiagnosed Rare Disease Programs. medRxiv, 2025.2009.2016.25335449. 10.1101/2025.09.16.25335449.
RNU4-2	n.67A>G	AD	Bertoli-Avella, A.M., Ganoza, C.A., Ferreira, M., Najafi, M., Polla, D.L., Kandaswamy, K., Tripolszki, K., Bauer, P., and Pinto Basto, J. (2025). RNU4-2 monoallelic variants as a leading cause of syndromic neurodevelopmental disorder, including in patients with parental consanguinity. J Med Genet 62, 536–539. 10.1136/jmg-2024-110556.
RNU4-2	n.67A>G	AD	Chen, Y., Dawes, R., Kim, H.C., Ljungdahl, A., Stenton, S.L., Walker, S., Lord, J., Lemire, G., Martin-Geary, A.C., Ganesh, V.S., et al. (2024). De novo variants in the RNU4-2 snRNA cause a frequent neurodevelopmental syndrome. Nature 632, 832–840. 10.1038/s41586-024-07773-7.
RNU4-2	n.67A>G	AD	Greene, D., Thys, C., Berry, I.R., Jarvis, J., Ortibus, E., Mumford, A.D., Freson, K., and Turro, E. (2024). Mutations in the U4 snRNA gene RNU4-2 cause one of the most prevalent monogenic neurodevelopmental disorders. Nat Med 30, 2165–2169. 10.1038/s41591-024-03085-5.
RNU4-2	n.67A>G	AD	Nava, C., Cogne, B., Santini, A., Leitao, E., Lecoquierre, F., Chen, Y., Stenton, S.L., Besnard, T., Heide, S., Baer, S., et al. (2025). Dominant variants in major spliceosome U4 and U5 small nuclear RNA genes cause neurodevelopmental disorders through splicing disruption. Nat Genet 57, 1374–1388. 10.1038/s41588-025-02184-4.
RNU4-2	n.67A>G	AD	Sevilla-Porras, M., Nieto-Molina, E., Medina, Z., Damián, A., Tejedor, J.R., Ruiz-Arenas, C., Cazalla, M., Carmona, R., Amigo, J., Goicoechea, I., et al. (2025). Characterization of snRNA-related neurodevelopmental disorders through the Spanish Undiagnosed Rare Disease Programs. medRxiv, 2025.2009.2016.25335449. 10.1101/2025.09.16.25335449.
RNU4-2	n.68_69insA	AD	Chen, Y., Dawes, R., Kim, H.C., Ljungdahl, A., Stenton, S.L., Walker, S., Lord, J., Lemire, G., Martin-Geary, A.C., Ganesh, V.S., et al. (2024). De novo variants in the RNU4-2 snRNA cause a frequent neurodevelopmental syndrome. Nature 632, 832–840. 10.1038/s41586-024-07773-7.
RNU4-2	n.68_69insA	AD	Greene, D., Thys, C., Berry, I.R., Jarvis, J., Ortibus, E., Mumford, A.D., Freson, K., and Turro, E. (2024). Mutations in the U4 snRNA gene RNU4-2 cause one of the most prevalent monogenic neurodevelopmental disorders. Nat Med 30, 2165–2169. 10.1038/s41591-024-03085-5.
RNU4-2	n.68A>C	AD	Nava, C., Cogne, B., Santini, A., Leitao, E., Lecoquierre, F., Chen, Y., Stenton, S.L., Besnard, T., Heide, S., Baer, S., et al. (2025). Dominant variants in major spliceosome U4 and U5 small nuclear RNA genes cause neurodevelopmental disorders through splicing disruption. Nat Genet 57, 1374–1388. 10.1038/s41588-025-02184-4.
RNU4-2	n.69C>G	AD	Hayashi, Y., Kajiwara, K., Mizuno, S., Okamoto, N., Chan, M.Y., Goto, T., Hayakawa, S., Kato, M., Kim, C.A., Lev, D., et al. (2025). Monoallelic and biallelic RNU4-2 variants in neurodevelopmental disorders. J Hum Genet. 10.1038/s10038-025-01442-x.
RNU4-2	n.69C>G	AD	Sevilla-Porras, M., Nieto-Molina, E., Medina, Z., Damián, A., Tejedor, J.R., Ruiz-Arenas, C., Cazalla, M., Carmona, R., Amigo, J., Goicoechea, I., et al. (2025). Characterization of snRNA-related neurodevelopmental disorders through the Spanish Undiagnosed Rare Disease Programs. medRxiv, 2025.2009.2016.25335449. 10.1101/2025.09.16.25335449.
RNU4-2	n.69C>T	AD	Chen, Y., Dawes, R., Kim, H.C., Ljungdahl, A., Stenton, S.L., Walker, S., Lord, J., Lemire, G., Martin-Geary, A.C., Ganesh, V.S., et al. (2024). De novo variants in the RNU4-2 snRNA cause a frequent neurodevelopmental syndrome. Nature 632, 832–840. 10.1038/s41586-024-07773-7.
RNU4-2	n.69C>T	AD	Greene, D., Thys, C., Berry, I.R., Jarvis, J., Ortibus, E., Mumford, A.D., Freson, K., and Turro, E. (2024). Mutations in the U4 snRNA gene RNU4-2 cause one of the most prevalent monogenic neurodevelopmental disorders. Nat Med 30, 2165–2169. 10.1038/s41591-024-03085-5.
RNU4-2	n.69C>T	AD	Hayashi, Y., Kajiwara, K., Mizuno, S., Okamoto, N., Chan, M.Y., Goto, T., Hayakawa, S., Kato, M., Kim, C.A., Lev, D., et al. (2025). Monoallelic and biallelic RNU4-2 variants in neurodevelopmental disorders. J Hum Genet. 10.1038/s10038-025-01442-x.
RNU4-2	n.69C>T	AD	Nava, C., Cogne, B., Santini, A., Leitao, E., Lecoquierre, F., Chen, Y., Stenton, S.L., Besnard, T., Heide, S., Baer, S., et al. (2025). Dominant variants in major spliceosome U4 and U5 small nuclear RNA genes cause neurodevelopmental disorders through splicing disruption. Nat Genet 57, 1374–1388. 10.1038/s41588-025-02184-4.
RNU4-2	n.69C>T	AD	Sevilla-Porras, M., Nieto-Molina, E., Medina, Z., Damián, A., Tejedor, J.R., Ruiz-Arenas, C., Cazalla, M., Carmona, R., Amigo, J., Goicoechea, I., et al. (2025). Characterization of snRNA-related neurodevelopmental disorders through the Spanish Undiagnosed Rare Disease Programs. medRxiv, 2025.2009.2016.25335449. 10.1101/2025.09.16.25335449.
RNU4-2	n.69C>T	AD	Valenzuela, I., Codina-Sola, M., Vazquez, E., Cueto-Gonzalez, A., Leno-Colorado, J., Lasa-Aranzasti, A., Trujillano, L., Masotto, B., Masas, M., Escobar, M., et al. (2025). Deep phenotyping of 11 individuals with pathogenic variants in RNU4-2 reveals a clinically recognizable syndrome. Genet Med, 101633. 10.1016/j.gim.2025.101633.
RNU4-2	n.70T>C	AD	Bertoli-Avella, A.M., Ganoza, C.A., Ferreira, M., Najafi, M., Polla, D.L., Kandaswamy, K., Tripolszki, K., Bauer, P., and Pinto Basto, J. (2025). RNU4-2 monoallelic variants as a leading cause of syndromic neurodevelopmental disorder, including in patients with parental consanguinity. J Med Genet 62, 536–539. 10.1136/jmg-2024-110556.
RNU4-2	n.70T>C	AD	Nava, C., Cogne, B., Santini, A., Leitao, E., Lecoquierre, F., Chen, Y., Stenton, S.L., Besnard, T., Heide, S., Baer, S., et al. (2025). Dominant variants in major spliceosome U4 and U5 small nuclear RNA genes cause neurodevelopmental disorders through splicing disruption. Nat Genet 57, 1374–1388. 10.1038/s41588-025-02184-4.
RNU4-2	n.70T>C	AD	Rosenblum, J., Beysen, D., Jansen, A.C., De Rademaeker, M., Reyniers, E., Janssens, K., and Meuwissen, M. (2025). RNU4-2-Related Neurodevelopmental Disorder Is Associated With a Recognisable Facial Gestalt. Clin Genet 107, 104–112. 10.1111/cge.14628.
RNU4-2	n.72_73del	AD	Nava, C., Cogne, B., Santini, A., Leitao, E., Lecoquierre, F., Chen, Y., Stenton, S.L., Besnard, T., Heide, S., Baer, S., et al. (2025). Dominant variants in major spliceosome U4 and U5 small nuclear RNA genes cause neurodevelopmental disorders through splicing disruption. Nat Genet 57, 1374–1388. 10.1038/s41588-025-02184-4.
RNU4-2	n.75C>G	AD	Nava, C., Cogne, B., Santini, A., Leitao, E., Lecoquierre, F., Chen, Y., Stenton, S.L., Besnard, T., Heide, S., Baer, S., et al. (2025). Dominant variants in major spliceosome U4 and U5 small nuclear RNA genes cause neurodevelopmental disorders through splicing disruption. Nat Genet 57, 1374–1388. 10.1038/s41588-025-02184-4.
RNU4-2	n.76_77insT	AD	Chen, Y., Dawes, R., Kim, H.C., Ljungdahl, A., Stenton, S.L., Walker, S., Lord, J., Lemire, G., Martin-Geary, A.C., Ganesh, V.S., et al. (2024). De novo variants in the RNU4-2 snRNA cause a frequent neurodevelopmental syndrome. Nature 632, 832–840. 10.1038/s41586-024-07773-7.
RNU4-2	n.76_77insT	AD	Greene, D., Thys, C., Berry, I.R., Jarvis, J., Ortibus, E., Mumford, A.D., Freson, K., and Turro, E. (2024). Mutations in the U4 snRNA gene RNU4-2 cause one of the most prevalent monogenic neurodevelopmental disorders. Nat Med 30, 2165–2169. 10.1038/s41591-024-03085-5.
RNU4-2	n.76_77insT	AD	Nava, C., Cogne, B., Santini, A., Leitao, E., Lecoquierre, F., Chen, Y., Stenton, S.L., Besnard, T., Heide, S., Baer, S., et al. (2025). Dominant variants in major spliceosome U4 and U5 small nuclear RNA genes cause neurodevelopmental disorders through splicing disruption. Nat Genet 57, 1374–1388. 10.1038/s41588-025-02184-4.
RNU4-2	n.76C>T	AD	Bertoli-Avella, A.M., Ganoza, C.A., Ferreira, M., Najafi, M., Polla, D.L., Kandaswamy, K., Tripolszki, K., Bauer, P., and Pinto Basto, J. (2025). RNU4-2 monoallelic variants as a leading cause of syndromic neurodevelopmental disorder, including in patients with parental consanguinity. J Med Genet 62, 536–539. 10.1136/jmg-2024-110556.
RNU4-2	n.76C>T	AD	Chen, Y., Dawes, R., Kim, H.C., Ljungdahl, A., Stenton, S.L., Walker, S., Lord, J., Lemire, G., Martin-Geary, A.C., Ganesh, V.S., et al. (2024). De novo variants in the RNU4-2 snRNA cause a frequent neurodevelopmental syndrome. Nature 632, 832–840. 10.1038/s41586-024-07773-7.
RNU4-2	n.76C>T	AD	Greene, D., Thys, C., Berry, I.R., Jarvis, J., Ortibus, E., Mumford, A.D., Freson, K., and Turro, E. (2024). Mutations in the U4 snRNA gene RNU4-2 cause one of the most prevalent monogenic neurodevelopmental disorders. Nat Med 30, 2165–2169. 10.1038/s41591-024-03085-5.
RNU4-2	n.76C>T	AD	Fan, S., Yang, S., Sun, M., Gu, W., and Zhang, X. (2025). Reanalysis of whole genome sequencing ends a diagnostic Odyssey of neurodevelopmental disorders caused by RNU4-2 variants. Sci China Life Sci 68, 1194–1196. 10.1007/s11427-024-2829-2.
RNU4-2	n.76C>T	AD	Nava, C., Cogne, B., Santini, A., Leitao, E., Lecoquierre, F., Chen, Y., Stenton, S.L., Besnard, T., Heide, S., Baer, S., et al. (2025). Dominant variants in major spliceosome U4 and U5 small nuclear RNA genes cause neurodevelopmental disorders through splicing disruption. Nat Genet 57, 1374–1388. 10.1038/s41588-025-02184-4.
RNU4-2	n.77_78insC	AD	Kuroda, Y., Nagai, K., Kawai, Y., Naruto, T., Saijou, H., Morikawa, S., Goto, T., Sato, M., and Kurosawa, K. (2025). Genotype-phenotype correlations and phenotypic expansion in a case series of ReNU syndrome associated with RNU4-2 variants. J Med Genet 62, 531–535. 10.1136/jmg-2024-110604.
RNU4-2	n.77_78insC	AD	Sevilla-Porras, M., Nieto-Molina, E., Medina, Z., Damián, A., Tejedor, J.R., Ruiz-Arenas, C., Cazalla, M., Carmona, R., Amigo, J., Goicoechea, I., et al. (2025). Characterization of snRNA-related neurodevelopmental disorders through the Spanish Undiagnosed Rare Disease Programs. medRxiv, 2025.2009.2016.25335449. 10.1101/2025.09.16.25335449.
RNU4-2	n.77_78insG	AD	Nava, C., Cogne, B., Santini, A., Leitao, E., Lecoquierre, F., Chen, Y., Stenton, S.L., Besnard, T., Heide, S., Baer, S., et al. (2025). Dominant variants in major spliceosome U4 and U5 small nuclear RNA genes cause neurodevelopmental disorders through splicing disruption. Nat Genet 57, 1374–1388. 10.1038/s41588-025-02184-4.
RNU4-2	n.77_78insG	AD	Sevilla-Porras, M., Nieto-Molina, E., Medina, Z., Damián, A., Tejedor, J.R., Ruiz-Arenas, C., Cazalla, M., Carmona, R., Amigo, J., Goicoechea, I., et al. (2025). Characterization of snRNA-related neurodevelopmental disorders through the Spanish Undiagnosed Rare Disease Programs. medRxiv, 2025.2009.2016.25335449. 10.1101/2025.09.16.25335449.
RNU4-2	n.77_78insT	AD	Chen, Y., Dawes, R., Kim, H.C., Ljungdahl, A., Stenton, S.L., Walker, S., Lord, J., Lemire, G., Martin-Geary, A.C., Ganesh, V.S., et al. (2024). De novo variants in the RNU4-2 snRNA cause a frequent neurodevelopmental syndrome. Nature 632, 832–840. 10.1038/s41586-024-07773-7.
RNU4-2	n.77_78insT	AD	Greene, D., Thys, C., Berry, I.R., Jarvis, J., Ortibus, E., Mumford, A.D., Freson, K., and Turro, E. (2024). Mutations in the U4 snRNA gene RNU4-2 cause one of the most prevalent monogenic neurodevelopmental disorders. Nat Med 30, 2165–2169. 10.1038/s41591-024-03085-5.
RNU4-2	n.77_78insT	AD	Di Letto, P., De Leonibus, C., Palmieri, F.P., Zanobio, M., Scarpato, M., Cetrangolo, V., Rahman, S.I., Selicorni, A., Mariani, M., D'Arrigo, S., et al. (2025). Reanalysis of Undiagnosed Neurodevelopmental Disorder Cases: From RNU4-2 Variants to Clinical Phenotypes. Neurol Genet 11, e200312. 10.1212/NXG.0000000000200312.
RNU4-2	n.77_78insT	AD	Nava, C., Cogne, B., Santini, A., Leitao, E., Lecoquierre, F., Chen, Y., Stenton, S.L., Besnard, T., Heide, S., Baer, S., et al. (2025). Dominant variants in major spliceosome U4 and U5 small nuclear RNA genes cause neurodevelopmental disorders through splicing disruption. Nat Genet 57, 1374–1388. 10.1038/s41588-025-02184-4.
RNU4-2	n.78A>C	AD	Chen, Y., Dawes, R., Kim, H.C., Ljungdahl, A., Stenton, S.L., Walker, S., Lord, J., Lemire, G., Martin-Geary, A.C., Ganesh, V.S., et al. (2024). De novo variants in the RNU4-2 snRNA cause a frequent neurodevelopmental syndrome. Nature 632, 832–840. 10.1038/s41586-024-07773-7.
RNU4-2	n.78A>C	AD	Greene, D., Thys, C., Berry, I.R., Jarvis, J., Ortibus, E., Mumford, A.D., Freson, K., and Turro, E. (2024). Mutations in the U4 snRNA gene RNU4-2 cause one of the most prevalent monogenic neurodevelopmental disorders. Nat Med 30, 2165–2169. 10.1038/s41591-024-03085-5.
RNU4-2	n.78A>C	AD	Nava, C., Cogne, B., Santini, A., Leitao, E., Lecoquierre, F., Chen, Y., Stenton, S.L., Besnard, T., Heide, S., Baer, S., et al. (2025). Dominant variants in major spliceosome U4 and U5 small nuclear RNA genes cause neurodevelopmental disorders through splicing disruption. Nat Genet 57, 1374–1388. 10.1038/s41588-025-02184-4.
RNU4-2	n.78A>C	AD	Sevilla-Porras, M., Nieto-Molina, E., Medina, Z., Damián, A., Tejedor, J.R., Ruiz-Arenas, C., Cazalla, M., Carmona, R., Amigo, J., Goicoechea, I., et al. (2025). Characterization of snRNA-related neurodevelopmental disorders through the Spanish Undiagnosed Rare Disease Programs. medRxiv, 2025.2009.2016.25335449. 10.1101/2025.09.16.25335449.
RNU4-2	n.118A>G	AR	Rius, R., Blakes, A.J.M., Chen, Y., De Jonghe, J., Lecoquierre, F., Dawes, R., Cogne, B., Kim, H.C., Alvi, J.R., Amblard, F., et al. (2026). Biallelic variants in the noncoding RNA gene RNU4-2 cause a recessive neurodevelopmental syndrome with distinct white matter changes. Nat Genet 58, 761–773. 10.1038/s41588-026-02554-6.
RNU4-2	n.119A>G	AR	De Jonghe, J., Kim, H.C., Adedeji, A., Leitao, E., Dawes, R., Kajba, C.M., Cogne, B., Chen, Y., Blakes, A.J.M., Simons, C., et al. (2026). Saturation editing of RNU4-2 reveals distinct dominant and recessive disorders. Nature. 10.1038/s41586-026-10334-9.
RNU4-2	n.119A>G	AR	Rius, R., Blakes, A.J.M., Chen, Y., De Jonghe, J., Lecoquierre, F., Dawes, R., Cogne, B., Kim, H.C., Alvi, J.R., Amblard, F., et al. (2026). Biallelic variants in the noncoding RNA gene RNU4-2 cause a recessive neurodevelopmental syndrome with distinct white matter changes. Nat Genet 58, 761–773. 10.1038/s41588-026-02554-6.
RNU4-2	n.119A>G	AR	Hayashi, Y., Kajiwara, K., Mizuno, S., Okamoto, N., Chan, M.Y., Goto, T., Hayakawa, S., Kato, M., Kim, C.A., Lev, D., et al. (2025). Monoallelic and biallelic RNU4-2 variants in neurodevelopmental disorders. J Hum Genet. 10.1038/s10038-025-01442-x.
RNU4-2	n.119A>G	AR	Sevilla-Porras, M., Nieto-Molina, E., Medina, Z., Damián, A., Tejedor, J.R., Ruiz-Arenas, C., Cazalla, M., Carmona, R., Amigo, J., Goicoechea, I., et al. (2025). Characterization of snRNA-related neurodevelopmental disorders through the Spanish Undiagnosed Rare Disease Programs. medRxiv, 2025.2009.2016.25335449. 10.1101/2025.09.16.25335449.
RNU4-2	n.121T>A	AR	De Jonghe, J., Kim, H.C., Adedeji, A., Leitao, E., Dawes, R., Kajba, C.M., Cogne, B., Chen, Y., Blakes, A.J.M., Simons, C., et al. (2026). Saturation editing of RNU4-2 reveals distinct dominant and recessive disorders. Nature. 10.1038/s41586-026-10334-9.
RNU4-2	n.121T>A	AR	Rius, R., Blakes, A.J.M., Chen, Y., De Jonghe, J., Lecoquierre, F., Dawes, R., Cogne, B., Kim, H.C., Alvi, J.R., Amblard, F., et al. (2026). Biallelic variants in the noncoding RNA gene RNU4-2 cause a recessive neurodevelopmental syndrome with distinct white matter changes. Nat Genet 58, 761–773. 10.1038/s41588-026-02554-6.
RNU4-2	n.122T>G	AR	Rius, R., Blakes, A.J.M., Chen, Y., De Jonghe, J., Lecoquierre, F., Dawes, R., Cogne, B., Kim, H.C., Alvi, J.R., Amblard, F., et al. (2026). Biallelic variants in the noncoding RNA gene RNU4-2 cause a recessive neurodevelopmental syndrome with distinct white matter changes. Nat Genet 58, 761–773. 10.1038/s41588-026-02554-6.
RNU4-2	n.127_128del	AR	Rius, R., Blakes, A.J.M., Chen, Y., De Jonghe, J., Lecoquierre, F., Dawes, R., Cogne, B., Kim, H.C., Alvi, J.R., Amblard, F., et al. (2026). Biallelic variants in the noncoding RNA gene RNU4-2 cause a recessive neurodevelopmental syndrome with distinct white matter changes. Nat Genet 58, 761–773. 10.1038/s41588-026-02554-6.
RNU4-2	n.127C>T	AR	Rius, R., Blakes, A.J.M., Chen, Y., De Jonghe, J., Lecoquierre, F., Dawes, R., Cogne, B., Kim, H.C., Alvi, J.R., Amblard, F., et al. (2026). Biallelic variants in the noncoding RNA gene RNU4-2 cause a recessive neurodevelopmental syndrome with distinct white matter changes. Nat Genet 58, 761–773. 10.1038/s41588-026-02554-6.
RNU4-2	n.129G>A	AR	De Jonghe, J., Kim, H.C., Adedeji, A., Leitao, E., Dawes, R., Kajba, C.M., Cogne, B., Chen, Y., Blakes, A.J.M., Simons, C., et al. (2026). Saturation editing of RNU4-2 reveals distinct dominant and recessive disorders. Nature. 10.1038/s41586-026-10334-9.
RNU4-2	n.129G>A	AR	Rius, R., Blakes, A.J.M., Chen, Y., De Jonghe, J., Lecoquierre, F., Dawes, R., Cogne, B., Kim, H.C., Alvi, J.R., Amblard, F., et al. (2026). Biallelic variants in the noncoding RNA gene RNU4-2 cause a recessive neurodevelopmental syndrome with distinct white matter changes. Nat Genet 58, 761–773. 10.1038/s41588-026-02554-6.
RNU4-2	n.129G>C	AR	Rius, R., Blakes, A.J.M., Chen, Y., De Jonghe, J., Lecoquierre, F., Dawes, R., Cogne, B., Kim, H.C., Alvi, J.R., Amblard, F., et al. (2026). Biallelic variants in the noncoding RNA gene RNU4-2 cause a recessive neurodevelopmental syndrome with distinct white matter changes. Nat Genet 58, 761–773. 10.1038/s41588-026-02554-6.
RNU4-2	n.135A>C	AD	Bertoli-Avella, A.M., Ganoza, C.A., Ferreira, M., Najafi, M., Polla, D.L., Kandaswamy, K., Tripolszki, K., Bauer, P., and Pinto Basto, J. (2025). RNU4-2 monoallelic variants as a leading cause of syndromic neurodevelopmental disorder, including in patients with parental consanguinity. J Med Genet 62, 536–539. 10.1136/jmg-2024-110556.
RNU4-2	n.140G>A	AR	De Jonghe, J., Kim, H.C., Adedeji, A., Leitao, E., Dawes, R., Kajba, C.M., Cogne, B., Chen, Y., Blakes, A.J.M., Simons, C., et al. (2026). Saturation editing of RNU4-2 reveals distinct dominant and recessive disorders. Nature. 10.1038/s41586-026-10334-9.
RNU4-2	n.140G>A	AR	Rius, R., Blakes, A.J.M., Chen, Y., De Jonghe, J., Lecoquierre, F., Dawes, R., Cogne, B., Kim, H.C., Alvi, J.R., Amblard, F., et al. (2026). Biallelic variants in the noncoding RNA gene RNU4-2 cause a recessive neurodevelopmental syndrome with distinct white matter changes. Nat Genet 58, 761–773. 10.1038/s41588-026-02554-6.
RNU4-2	n.140G>C	AR	Sevilla-Porras, M., Nieto-Molina, E., Medina, Z., Damián, A., Tejedor, J.R., Ruiz-Arenas, C., Cazalla, M., Carmona, R., Amigo, J., Goicoechea, I., et al. (2025). Characterization of snRNA-related neurodevelopmental disorders through the Spanish Undiagnosed Rare Disease Programs. medRxiv, 2025.2009.2016.25335449. 10.1101/2025.09.16.25335449.
RNU5B-1	n.37G>C	AD	Nava, C., Cogne, B., Santini, A., Leitao, E., Lecoquierre, F., Chen, Y., Stenton, S.L., Besnard, T., Heide, S., Baer, S., et al. (2025). Dominant variants in major spliceosome U4 and U5 small nuclear RNA genes cause neurodevelopmental disorders through splicing disruption. Nat Genet 57, 1374–1388. 10.1038/s41588-025-02184-4.
RNU5B-1	n.37G>C	AD	Sevilla-Porras, M., Nieto-Molina, E., Medina, Z., Damián, A., Tejedor, J.R., Ruiz-Arenas, C., Cazalla, M., Carmona, R., Amigo, J., Goicoechea, I., et al. (2025). Characterization of snRNA-related neurodevelopmental disorders through the Spanish Undiagnosed Rare Disease Programs. medRxiv, 2025.2009.2016.25335449. 10.1101/2025.09.16.25335449.
RNU5B-1	n.37G>T	AD	Nava, C., Cogne, B., Santini, A., Leitao, E., Lecoquierre, F., Chen, Y., Stenton, S.L., Besnard, T., Heide, S., Baer, S., et al. (2025). Dominant variants in major spliceosome U4 and U5 small nuclear RNA genes cause neurodevelopmental disorders through splicing disruption. Nat Genet 57, 1374–1388. 10.1038/s41588-025-02184-4.
RNU5B-1	n.38C>T	AD	Nava, C., Cogne, B., Santini, A., Leitao, E., Lecoquierre, F., Chen, Y., Stenton, S.L., Besnard, T., Heide, S., Baer, S., et al. (2025). Dominant variants in major spliceosome U4 and U5 small nuclear RNA genes cause neurodevelopmental disorders through splicing disruption. Nat Genet 57, 1374–1388. 10.1038/s41588-025-02184-4.
RNU5B-1	n.39_40insT	AD	Jackson, A., Thaker, N., Blakes, A., Rice, G., Griffiths-Jones, S., Balasubramanian, M., Campbell, J., Shannon, N., Choi, J., Hong, J., et al. (2025). Analysis of R-loop forming regions identifies RNU2-2 and RNU5B-1 as neurodevelopmental disorder genes. Nat Genet 57, 1362–1366. 10.1038/s41588-025-02209-y.
RNU5B-1	n.39C>G	AD	Nava, C., Cogne, B., Santini, A., Leitao, E., Lecoquierre, F., Chen, Y., Stenton, S.L., Besnard, T., Heide, S., Baer, S., et al. (2025). Dominant variants in major spliceosome U4 and U5 small nuclear RNA genes cause neurodevelopmental disorders through splicing disruption. Nat Genet 57, 1374–1388. 10.1038/s41588-025-02184-4.
RNU5B-1	n.39C>G	AD	Sevilla-Porras, M., Nieto-Molina, E., Medina, Z., Damián, A., Tejedor, J.R., Ruiz-Arenas, C., Cazalla, M., Carmona, R., Amigo, J., Goicoechea, I., et al. (2025). Characterization of snRNA-related neurodevelopmental disorders through the Spanish Undiagnosed Rare Disease Programs. medRxiv, 2025.2009.2016.25335449. 10.1101/2025.09.16.25335449.
RNU5B-1	n.42_43insA	AD	Nava, C., Cogne, B., Santini, A., Leitao, E., Lecoquierre, F., Chen, Y., Stenton, S.L., Besnard, T., Heide, S., Baer, S., et al. (2025). Dominant variants in major spliceosome U4 and U5 small nuclear RNA genes cause neurodevelopmental disorders through splicing disruption. Nat Genet 57, 1374–1388. 10.1038/s41588-025-02184-4.
RNU5B-1	n.42_43insA	AD	Jackson, A., Thaker, N., Blakes, A., Rice, G., Griffiths-Jones, S., Balasubramanian, M., Campbell, J., Shannon, N., Choi, J., Hong, J., et al. (2025). Analysis of R-loop forming regions identifies RNU2-2 and RNU5B-1 as neurodevelopmental disorder genes. Nat Genet 57, 1362–1366. 10.1038/s41588-025-02209-y.
RNU5B-1	n.42_43insA	AD	Sevilla-Porras, M., Nieto-Molina, E., Medina, Z., Damián, A., Tejedor, J.R., Ruiz-Arenas, C., Cazalla, M., Carmona, R., Amigo, J., Goicoechea, I., et al. (2025). Characterization of snRNA-related neurodevelopmental disorders through the Spanish Undiagnosed Rare Disease Programs. medRxiv, 2025.2009.2016.25335449. 10.1101/2025.09.16.25335449.
RNU5B-1	n.43dup	AD	Nava, C., Cogne, B., Santini, A., Leitao, E., Lecoquierre, F., Chen, Y., Stenton, S.L., Besnard, T., Heide, S., Baer, S., et al. (2025). Dominant variants in major spliceosome U4 and U5 small nuclear RNA genes cause neurodevelopmental disorders through splicing disruption. Nat Genet 57, 1374–1388. 10.1038/s41588-025-02184-4.
RNU5B-1	n.44A>G	AD	Nava, C., Cogne, B., Santini, A., Leitao, E., Lecoquierre, F., Chen, Y., Stenton, S.L., Besnard, T., Heide, S., Baer, S., et al. (2025). Dominant variants in major spliceosome U4 and U5 small nuclear RNA genes cause neurodevelopmental disorders through splicing disruption. Nat Genet 57, 1374–1388. 10.1038/s41588-025-02184-4.
RNU2-2	n.3C>A	AD	Jackson, A., Thaker, N., Blakes, A., Rice, G., Griffiths-Jones, S., Balasubramanian, M., Campbell, J., Shannon, N., Choi, J., Hong, J., et al. (2025). Analysis of R-loop forming regions identifies RNU2-2 and RNU5B-1 as neurodevelopmental disorder genes. Nat Genet 57, 1362–1366. 10.1038/s41588-025-02209-y.
RNU2-2	n.3C>T	AR	Jackson, A., Blakes, A.J.M., Alhaddad, B., Henry, O.J., Delgado-Vega, A.M., Wall, E., Abdelhadi, O., Agrawal, S., Bakur, K., Blair, E., et al. (2026). Biallelic variants in RNU2-2 cause a remarkably frequent developmental and epileptic encephalopathy. Nat Genet 58, 798–809. 10.1038/s41588-026-02551-9.
RNU2-2	n.4G>A	AD	Chiu, A.T.G., Bennett, M.F., Thiyagarajah, H., Schneider, A.L., Macdonald, S.M.W., Witkowski, T., Almanza Fuerte, E.P., Allan, T.J., Lieffering, N., Robinson, B., et al. (2025). Pathogenic Variants in RNU2-2, a Non-coding Spliceosomal RNA, Cause a Distinctive Developmental and Epileptic Encephalopathy. Ann Neurol. 10.1002/ana.78071.
RNU2-2	n.4G>A	AD	Fan, S., Yang, S., Nie, X., Yu, Z., Jiang, Y., Sun, M., Gu, W., and Zhang, X. (2025). Reanalysis of Whole Genome Sequencing Resolves Genetically Undiagnosed Patients With "RNUopathies". Clin Genet. 10.1111/cge.70069.
RNU2-2	n.4G>A	AD	Jackson, A., Thaker, N., Blakes, A., Rice, G., Griffiths-Jones, S., Balasubramanian, M., Campbell, J., Shannon, N., Choi, J., Hong, J., et al. (2025). Analysis of R-loop forming regions identifies RNU2-2 and RNU5B-1 as neurodevelopmental disorder genes. Nat Genet 57, 1362–1366. 10.1038/s41588-025-02209-y.
RNU2-2	n.4G>A	AD	Greene, D., De Wispelaere, K., Lees, J., Codina-Sola, M., Jensson, B.O., Hales, E., Katrinecz, A., Nieto Molina, E., Pascoal, S., Pfundt, R., et al. (2025). Mutations in the small nuclear RNA gene RNU2-2 cause a severe neurodevelopmental disorder with prominent epilepsy. Nat Genet 57, 1367–1373. 10.1038/s41588-025-02159-5.
RNU2-2	n.4G>A	AD	Leitao, E., Santini, A., Cogne, B., Essid, M., Athanasiadou, M., LaFlamme, C.W., Marijon, P., Bernard, V., Jousselin, K., Chatron, N., et al. (2026). Systematic analysis of snRNA genes reveals frequent RNU2-2 variants in dominant and recessive developmental and epileptic encephalopathies. Nat Genet 58, 782–797. 10.1038/s41588-026-02547-5.
RNU2-2	n.4G>A	AD	Sevilla-Porras, M., Nieto-Molina, E., Medina, Z., Damián, A., Tejedor, J.R., Ruiz-Arenas, C., Cazalla, M., Carmona, R., Amigo, J., Goicoechea, I., et al. (2025). Characterization of snRNA-related neurodevelopmental disorders through the Spanish Undiagnosed Rare Disease Programs. medRxiv, 2025.2009.2016.25335449. 10.1101/2025.09.16.25335449.
RNU2-2	n.5C>A	AD	Jackson, A., Thaker, N., Blakes, A., Rice, G., Griffiths-Jones, S., Balasubramanian, M., Campbell, J., Shannon, N., Choi, J., Hong, J., et al. (2025). Analysis of R-loop forming regions identifies RNU2-2 and RNU5B-1 as neurodevelopmental disorder genes. Nat Genet 57, 1362–1366. 10.1038/s41588-025-02209-y.
RNU2-2	n.5C>A	AR	Leitao, E., Santini, A., Cogne, B., Essid, M., Athanasiadou, M., LaFlamme, C.W., Marijon, P., Bernard, V., Jousselin, K., Chatron, N., et al. (2026). Systematic analysis of snRNA genes reveals frequent RNU2-2 variants in dominant and recessive developmental and epileptic encephalopathies. Nat Genet 58, 782–797. 10.1038/s41588-026-02547-5.
RNU2-2	n.5C>T	AR	Jackson, A., Blakes, A.J.M., Alhaddad, B., Henry, O.J., Delgado-Vega, A.M., Wall, E., Abdelhadi, O., Agrawal, S., Bakur, K., Blair, E., et al. (2026). Biallelic variants in RNU2-2 cause a remarkably frequent developmental and epileptic encephalopathy. Nat Genet 58, 798–809. 10.1038/s41588-026-02551-9.
RNU2-2	n.5C>T	AR	Leitao, E., Santini, A., Cogne, B., Essid, M., Athanasiadou, M., LaFlamme, C.W., Marijon, P., Bernard, V., Jousselin, K., Chatron, N., et al. (2026). Systematic analysis of snRNA genes reveals frequent RNU2-2 variants in dominant and recessive developmental and epileptic encephalopathies. Nat Genet 58, 782–797. 10.1038/s41588-026-02547-5.
RNU2-2	n.6T>C	AR	Leitao, E., Santini, A., Cogne, B., Essid, M., Athanasiadou, M., LaFlamme, C.W., Marijon, P., Bernard, V., Jousselin, K., Chatron, N., et al. (2026). Systematic analysis of snRNA genes reveals frequent RNU2-2 variants in dominant and recessive developmental and epileptic encephalopathies. Nat Genet 58, 782–797. 10.1038/s41588-026-02547-5.
RNU2-2	n.7_8insA	AD	Jackson, A., Thaker, N., Blakes, A., Rice, G., Griffiths-Jones, S., Balasubramanian, M., Campbell, J., Shannon, N., Choi, J., Hong, J., et al. (2025). Analysis of R-loop forming regions identifies RNU2-2 and RNU5B-1 as neurodevelopmental disorder genes. Nat Genet 57, 1362–1366. 10.1038/s41588-025-02209-y.
RNU2-2	n.7_8insA	AR	Leitao, E., Santini, A., Cogne, B., Essid, M., Athanasiadou, M., LaFlamme, C.W., Marijon, P., Bernard, V., Jousselin, K., Chatron, N., et al. (2026). Systematic analysis of snRNA genes reveals frequent RNU2-2 variants in dominant and recessive developmental and epileptic encephalopathies. Nat Genet 58, 782–797. 10.1038/s41588-026-02547-5.
RNU2-2	n.8C>T	AR	Jackson, A., Blakes, A.J.M., Alhaddad, B., Henry, O.J., Delgado-Vega, A.M., Wall, E., Abdelhadi, O., Agrawal, S., Bakur, K., Blair, E., et al. (2026). Biallelic variants in RNU2-2 cause a remarkably frequent developmental and epileptic encephalopathy. Nat Genet 58, 798–809. 10.1038/s41588-026-02551-9.
RNU2-2	n.13C>A	AR	Jackson, A., Blakes, A.J.M., Alhaddad, B., Henry, O.J., Delgado-Vega, A.M., Wall, E., Abdelhadi, O., Agrawal, S., Bakur, K., Blair, E., et al. (2026). Biallelic variants in RNU2-2 cause a remarkably frequent developmental and epileptic encephalopathy. Nat Genet 58, 798–809. 10.1038/s41588-026-02551-9.
RNU2-2	n.13C>T	AR	Leitao, E., Santini, A., Cogne, B., Essid, M., Athanasiadou, M., LaFlamme, C.W., Marijon, P., Bernard, V., Jousselin, K., Chatron, N., et al. (2026). Systematic analysis of snRNA genes reveals frequent RNU2-2 variants in dominant and recessive developmental and epileptic encephalopathies. Nat Genet 58, 782–797. 10.1038/s41588-026-02547-5.
RNU2-2	n.17_35dup	AR	Leitao, E., Santini, A., Cogne, B., Essid, M., Athanasiadou, M., LaFlamme, C.W., Marijon, P., Bernard, V., Jousselin, K., Chatron, N., et al. (2026). Systematic analysis of snRNA genes reveals frequent RNU2-2 variants in dominant and recessive developmental and epileptic encephalopathies. Nat Genet 58, 782–797. 10.1038/s41588-026-02547-5.
RNU2-2	n.18_21delinsGGG	AR	Greene, D., Mendez, R., Lees, J., Barbosa, M., Bruselles, A., Chiriatti, L., Ferraro, F., Mancini, C., Schot, R., Sleutels, F., et al. (2026). Biallelic variants in RNU2-2 cause the most prevalent known recessive neurodevelopmental disorder. Nat Genet 58, 774–781. 10.1038/s41588-026-02539-5.
RNU2-2	n.18T>G	AR	Jackson, A., Blakes, A.J.M., Alhaddad, B., Henry, O.J., Delgado-Vega, A.M., Wall, E., Abdelhadi, O., Agrawal, S., Bakur, K., Blair, E., et al. (2026). Biallelic variants in RNU2-2 cause a remarkably frequent developmental and epileptic encephalopathy. Nat Genet 58, 798–809. 10.1038/s41588-026-02551-9.
RNU2-2	n.19G>A	AR	Greene, D., Mendez, R., Lees, J., Barbosa, M., Bruselles, A., Chiriatti, L., Ferraro, F., Mancini, C., Schot, R., Sleutels, F., et al. (2026). Biallelic variants in RNU2-2 cause the most prevalent known recessive neurodevelopmental disorder. Nat Genet 58, 774–781. 10.1038/s41588-026-02539-5.
RNU2-2	n.19G>A	AR	Jackson, A., Blakes, A.J.M., Alhaddad, B., Henry, O.J., Delgado-Vega, A.M., Wall, E., Abdelhadi, O., Agrawal, S., Bakur, K., Blair, E., et al. (2026). Biallelic variants in RNU2-2 cause a remarkably frequent developmental and epileptic encephalopathy. Nat Genet 58, 798–809. 10.1038/s41588-026-02551-9.
RNU2-2	n.19G>A	AR	Sevilla-Porras, M., Nieto-Molina, E., Medina, Z., Damián, A., Tejedor, J.R., Ruiz-Arenas, C., Cazalla, M., Carmona, R., Amigo, J., Goicoechea, I., et al. (2025). Characterization of snRNA-related neurodevelopmental disorders through the Spanish Undiagnosed Rare Disease Programs. medRxiv, 2025.2009.2016.25335449. 10.1101/2025.09.16.25335449.
RNU2-2	n.20G>A	AR	Greene, D., Mendez, R., Lees, J., Barbosa, M., Bruselles, A., Chiriatti, L., Ferraro, F., Mancini, C., Schot, R., Sleutels, F., et al. (2026). Biallelic variants in RNU2-2 cause the most prevalent known recessive neurodevelopmental disorder. Nat Genet 58, 774–781. 10.1038/s41588-026-02539-5.
RNU2-2	n.20G>A	AR	Jackson, A., Blakes, A.J.M., Alhaddad, B., Henry, O.J., Delgado-Vega, A.M., Wall, E., Abdelhadi, O., Agrawal, S., Bakur, K., Blair, E., et al. (2026). Biallelic variants in RNU2-2 cause a remarkably frequent developmental and epileptic encephalopathy. Nat Genet 58, 798–809. 10.1038/s41588-026-02551-9.
RNU2-2	n.20G>A	AR	Leitao, E., Santini, A., Cogne, B., Essid, M., Athanasiadou, M., LaFlamme, C.W., Marijon, P., Bernard, V., Jousselin, K., Chatron, N., et al. (2026). Systematic analysis of snRNA genes reveals frequent RNU2-2 variants in dominant and recessive developmental and epileptic encephalopathies. Nat Genet 58, 782–797. 10.1038/s41588-026-02547-5.
RNU2-2	n.21_22insC	AR	Jackson, A., Blakes, A.J.M., Alhaddad, B., Henry, O.J., Delgado-Vega, A.M., Wall, E., Abdelhadi, O., Agrawal, S., Bakur, K., Blair, E., et al. (2026). Biallelic variants in RNU2-2 cause a remarkably frequent developmental and epileptic encephalopathy. Nat Genet 58, 798–809. 10.1038/s41588-026-02551-9.
RNU2-2	n.23A>G	AR	Leitao, E., Santini, A., Cogne, B., Essid, M., Athanasiadou, M., LaFlamme, C.W., Marijon, P., Bernard, V., Jousselin, K., Chatron, N., et al. (2026). Systematic analysis of snRNA genes reveals frequent RNU2-2 variants in dominant and recessive developmental and epileptic encephalopathies. Nat Genet 58, 782–797. 10.1038/s41588-026-02547-5.
RNU2-2	n.24A>G	AR	Leitao, E., Santini, A., Cogne, B., Essid, M., Athanasiadou, M., LaFlamme, C.W., Marijon, P., Bernard, V., Jousselin, K., Chatron, N., et al. (2026). Systematic analysis of snRNA genes reveals frequent RNU2-2 variants in dominant and recessive developmental and epileptic encephalopathies. Nat Genet 58, 782–797. 10.1038/s41588-026-02547-5.
RNU2-2	n.25G>A	AR	Jackson, A., Blakes, A.J.M., Alhaddad, B., Henry, O.J., Delgado-Vega, A.M., Wall, E., Abdelhadi, O., Agrawal, S., Bakur, K., Blair, E., et al. (2026). Biallelic variants in RNU2-2 cause a remarkably frequent developmental and epileptic encephalopathy. Nat Genet 58, 798–809. 10.1038/s41588-026-02551-9.
RNU2-2	n.25G>A	AR	Leitao, E., Santini, A., Cogne, B., Essid, M., Athanasiadou, M., LaFlamme, C.W., Marijon, P., Bernard, V., Jousselin, K., Chatron, N., et al. (2026). Systematic analysis of snRNA genes reveals frequent RNU2-2 variants in dominant and recessive developmental and epileptic encephalopathies. Nat Genet 58, 782–797. 10.1038/s41588-026-02547-5.
RNU2-2	n.26A>C	AR	Jackson, A., Blakes, A.J.M., Alhaddad, B., Henry, O.J., Delgado-Vega, A.M., Wall, E., Abdelhadi, O., Agrawal, S., Bakur, K., Blair, E., et al. (2026). Biallelic variants in RNU2-2 cause a remarkably frequent developmental and epileptic encephalopathy. Nat Genet 58, 798–809. 10.1038/s41588-026-02551-9.
RNU2-2	n.26A>G	AR	Leitao, E., Santini, A., Cogne, B., Essid, M., Athanasiadou, M., LaFlamme, C.W., Marijon, P., Bernard, V., Jousselin, K., Chatron, N., et al. (2026). Systematic analysis of snRNA genes reveals frequent RNU2-2 variants in dominant and recessive developmental and epileptic encephalopathies. Nat Genet 58, 782–797. 10.1038/s41588-026-02547-5.
RNU2-2	n.28C>G	AR	Jackson, A., Blakes, A.J.M., Alhaddad, B., Henry, O.J., Delgado-Vega, A.M., Wall, E., Abdelhadi, O., Agrawal, S., Bakur, K., Blair, E., et al. (2026). Biallelic variants in RNU2-2 cause a remarkably frequent developmental and epileptic encephalopathy. Nat Genet 58, 798–809. 10.1038/s41588-026-02551-9.
RNU2-2	n.28C>G	AR	Leitao, E., Santini, A., Cogne, B., Essid, M., Athanasiadou, M., LaFlamme, C.W., Marijon, P., Bernard, V., Jousselin, K., Chatron, N., et al. (2026). Systematic analysis of snRNA genes reveals frequent RNU2-2 variants in dominant and recessive developmental and epileptic encephalopathies. Nat Genet 58, 782–797. 10.1038/s41588-026-02547-5.
RNU2-2	n.30A>G	AR	Leitao, E., Santini, A., Cogne, B., Essid, M., Athanasiadou, M., LaFlamme, C.W., Marijon, P., Bernard, V., Jousselin, K., Chatron, N., et al. (2026). Systematic analysis of snRNA genes reveals frequent RNU2-2 variants in dominant and recessive developmental and epileptic encephalopathies. Nat Genet 58, 782–797. 10.1038/s41588-026-02547-5.
RNU2-2	n.31G>A	AR	Greene, D., Mendez, R., Lees, J., Barbosa, M., Bruselles, A., Chiriatti, L., Ferraro, F., Mancini, C., Schot, R., Sleutels, F., et al. (2026). Biallelic variants in RNU2-2 cause the most prevalent known recessive neurodevelopmental disorder. Nat Genet 58, 774–781. 10.1038/s41588-026-02539-5.
RNU2-2	n.31G>A	AR	Jackson, A., Blakes, A.J.M., Alhaddad, B., Henry, O.J., Delgado-Vega, A.M., Wall, E., Abdelhadi, O., Agrawal, S., Bakur, K., Blair, E., et al. (2026). Biallelic variants in RNU2-2 cause a remarkably frequent developmental and epileptic encephalopathy. Nat Genet 58, 798–809. 10.1038/s41588-026-02551-9.
RNU2-2	n.31G>A	AR	Leitao, E., Santini, A., Cogne, B., Essid, M., Athanasiadou, M., LaFlamme, C.W., Marijon, P., Bernard, V., Jousselin, K., Chatron, N., et al. (2026). Systematic analysis of snRNA genes reveals frequent RNU2-2 variants in dominant and recessive developmental and epileptic encephalopathies. Nat Genet 58, 782–797. 10.1038/s41588-026-02547-5.
RNU2-2	n.32T>C	AR	Leitao, E., Santini, A., Cogne, B., Essid, M., Athanasiadou, M., LaFlamme, C.W., Marijon, P., Bernard, V., Jousselin, K., Chatron, N., et al. (2026). Systematic analysis of snRNA genes reveals frequent RNU2-2 variants in dominant and recessive developmental and epileptic encephalopathies. Nat Genet 58, 782–797. 10.1038/s41588-026-02547-5.
RNU2-2	n.32T>G	AR	Leitao, E., Santini, A., Cogne, B., Essid, M., Athanasiadou, M., LaFlamme, C.W., Marijon, P., Bernard, V., Jousselin, K., Chatron, N., et al. (2026). Systematic analysis of snRNA genes reveals frequent RNU2-2 variants in dominant and recessive developmental and epileptic encephalopathies. Nat Genet 58, 782–797. 10.1038/s41588-026-02547-5.
RNU2-2	n.35A>C	AD	Greene, D., De Wispelaere, K., Lees, J., Codina-Sola, M., Jensson, B.O., Hales, E., Katrinecz, A., Nieto Molina, E., Pascoal, S., Pfundt, R., et al. (2025). Mutations in the small nuclear RNA gene RNU2-2 cause a severe neurodevelopmental disorder with prominent epilepsy. Nat Genet 57, 1367–1373. 10.1038/s41588-025-02159-5.
RNU2-2	n.35A>G	AD	Chiu, A.T.G., Bennett, M.F., Thiyagarajah, H., Schneider, A.L., Macdonald, S.M.W., Witkowski, T., Almanza Fuerte, E.P., Allan, T.J., Lieffering, N., Robinson, B., et al. (2025). Pathogenic Variants in RNU2-2, a Non-coding Spliceosomal RNA, Cause a Distinctive Developmental and Epileptic Encephalopathy. Ann Neurol. 10.1002/ana.78071.
RNU2-2	n.35A>G	AD	Fan, S., Yang, S., Nie, X., Yu, Z., Jiang, Y., Sun, M., Gu, W., and Zhang, X. (2025). Reanalysis of Whole Genome Sequencing Resolves Genetically Undiagnosed Patients With "RNUopathies". Clin Genet. 10.1111/cge.70069.
RNU2-2	n.35A>G	AD	Jackson, A., Thaker, N., Blakes, A., Rice, G., Griffiths-Jones, S., Balasubramanian, M., Campbell, J., Shannon, N., Choi, J., Hong, J., et al. (2025). Analysis of R-loop forming regions identifies RNU2-2 and RNU5B-1 as neurodevelopmental disorder genes. Nat Genet 57, 1362–1366. 10.1038/s41588-025-02209-y.
RNU2-2	n.35A>G	AD	Greene, D., De Wispelaere, K., Lees, J., Codina-Sola, M., Jensson, B.O., Hales, E., Katrinecz, A., Nieto Molina, E., Pascoal, S., Pfundt, R., et al. (2025). Mutations in the small nuclear RNA gene RNU2-2 cause a severe neurodevelopmental disorder with prominent epilepsy. Nat Genet 57, 1367–1373. 10.1038/s41588-025-02159-5.
RNU2-2	n.35A>G	AD	Leitao, E., Santini, A., Cogne, B., Essid, M., Athanasiadou, M., LaFlamme, C.W., Marijon, P., Bernard, V., Jousselin, K., Chatron, N., et al. (2026). Systematic analysis of snRNA genes reveals frequent RNU2-2 variants in dominant and recessive developmental and epileptic encephalopathies. Nat Genet 58, 782–797. 10.1038/s41588-026-02547-5.
RNU2-2	n.35A>G	AD	Sevilla-Porras, M., Nieto-Molina, E., Medina, Z., Damián, A., Tejedor, J.R., Ruiz-Arenas, C., Cazalla, M., Carmona, R., Amigo, J., Goicoechea, I., et al. (2025). Characterization of snRNA-related neurodevelopmental disorders through the Spanish Undiagnosed Rare Disease Programs. medRxiv, 2025.2009.2016.25335449. 10.1101/2025.09.16.25335449.
RNU2-2	n.36G>A	AR	Jackson, A., Blakes, A.J.M., Alhaddad, B., Henry, O.J., Delgado-Vega, A.M., Wall, E., Abdelhadi, O., Agrawal, S., Bakur, K., Blair, E., et al. (2026). Biallelic variants in RNU2-2 cause a remarkably frequent developmental and epileptic encephalopathy. Nat Genet 58, 798–809. 10.1038/s41588-026-02551-9.
RNU2-2	n.39T>C	AR	Jackson, A., Blakes, A.J.M., Alhaddad, B., Henry, O.J., Delgado-Vega, A.M., Wall, E., Abdelhadi, O., Agrawal, S., Bakur, K., Blair, E., et al. (2026). Biallelic variants in RNU2-2 cause a remarkably frequent developmental and epileptic encephalopathy. Nat Genet 58, 798–809. 10.1038/s41588-026-02551-9.
RNU2-2	n.39T>G	AR	Sevilla-Porras, M., Nieto-Molina, E., Medina, Z., Damián, A., Tejedor, J.R., Ruiz-Arenas, C., Cazalla, M., Carmona, R., Amigo, J., Goicoechea, I., et al. (2025). Characterization of snRNA-related neurodevelopmental disorders through the Spanish Undiagnosed Rare Disease Programs. medRxiv, 2025.2009.2016.25335449. 10.1101/2025.09.16.25335449.
RNU2-2	n.40C>G	AR	Leitao, E., Santini, A., Cogne, B., Essid, M., Athanasiadou, M., LaFlamme, C.W., Marijon, P., Bernard, V., Jousselin, K., Chatron, N., et al. (2026). Systematic analysis of snRNA genes reveals frequent RNU2-2 variants in dominant and recessive developmental and epileptic encephalopathies. Nat Genet 58, 782–797. 10.1038/s41588-026-02547-5.
RNU2-2	n.40C>T	AR	Leitao, E., Santini, A., Cogne, B., Essid, M., Athanasiadou, M., LaFlamme, C.W., Marijon, P., Bernard, V., Jousselin, K., Chatron, N., et al. (2026). Systematic analysis of snRNA genes reveals frequent RNU2-2 variants in dominant and recessive developmental and epileptic encephalopathies. Nat Genet 58, 782–797. 10.1038/s41588-026-02547-5.
RNU2-2	n.41_42insT	AR	Jackson, A., Blakes, A.J.M., Alhaddad, B., Henry, O.J., Delgado-Vega, A.M., Wall, E., Abdelhadi, O., Agrawal, S., Bakur, K., Blair, E., et al. (2026). Biallelic variants in RNU2-2 cause a remarkably frequent developmental and epileptic encephalopathy. Nat Genet 58, 798–809. 10.1038/s41588-026-02551-9.
RNU2-2	n.41T>A	AR	Jackson, A., Blakes, A.J.M., Alhaddad, B., Henry, O.J., Delgado-Vega, A.M., Wall, E., Abdelhadi, O., Agrawal, S., Bakur, K., Blair, E., et al. (2026). Biallelic variants in RNU2-2 cause a remarkably frequent developmental and epileptic encephalopathy. Nat Genet 58, 798–809. 10.1038/s41588-026-02551-9.
RNU2-2	n.42G>A	AR	Leitao, E., Santini, A., Cogne, B., Essid, M., Athanasiadou, M., LaFlamme, C.W., Marijon, P., Bernard, V., Jousselin, K., Chatron, N., et al. (2026). Systematic analysis of snRNA genes reveals frequent RNU2-2 variants in dominant and recessive developmental and epileptic encephalopathies. Nat Genet 58, 782–797. 10.1038/s41588-026-02547-5.
RNU2-2	n.43T>C	AR	Jackson, A., Blakes, A.J.M., Alhaddad, B., Henry, O.J., Delgado-Vega, A.M., Wall, E., Abdelhadi, O., Agrawal, S., Bakur, K., Blair, E., et al. (2026). Biallelic variants in RNU2-2 cause a remarkably frequent developmental and epileptic encephalopathy. Nat Genet 58, 798–809. 10.1038/s41588-026-02551-9.
RNU2-2	n.43T>G	AR	Jackson, A., Blakes, A.J.M., Alhaddad, B., Henry, O.J., Delgado-Vega, A.M., Wall, E., Abdelhadi, O., Agrawal, S., Bakur, K., Blair, E., et al. (2026). Biallelic variants in RNU2-2 cause a remarkably frequent developmental and epileptic encephalopathy. Nat Genet 58, 798–809. 10.1038/s41588-026-02551-9.
RNU2-2	n.44T>C	AR	Leitao, E., Santini, A., Cogne, B., Essid, M., Athanasiadou, M., LaFlamme, C.W., Marijon, P., Bernard, V., Jousselin, K., Chatron, N., et al. (2026). Systematic analysis of snRNA genes reveals frequent RNU2-2 variants in dominant and recessive developmental and epileptic encephalopathies. Nat Genet 58, 782–797. 10.1038/s41588-026-02547-5.
RNU2-2	n.45C>G	AR	Jackson, A., Blakes, A.J.M., Alhaddad, B., Henry, O.J., Delgado-Vega, A.M., Wall, E., Abdelhadi, O., Agrawal, S., Bakur, K., Blair, E., et al. (2026). Biallelic variants in RNU2-2 cause a remarkably frequent developmental and epileptic encephalopathy. Nat Genet 58, 798–809. 10.1038/s41588-026-02551-9.
RNU2-2	n.45C>T	AR	Greene, D., Mendez, R., Lees, J., Barbosa, M., Bruselles, A., Chiriatti, L., Ferraro, F., Mancini, C., Schot, R., Sleutels, F., et al. (2026). Biallelic variants in RNU2-2 cause the most prevalent known recessive neurodevelopmental disorder. Nat Genet 58, 774–781. 10.1038/s41588-026-02539-5.
RNU2-2	n.45C>T	AR	Jackson, A., Blakes, A.J.M., Alhaddad, B., Henry, O.J., Delgado-Vega, A.M., Wall, E., Abdelhadi, O., Agrawal, S., Bakur, K., Blair, E., et al. (2026). Biallelic variants in RNU2-2 cause a remarkably frequent developmental and epileptic encephalopathy. Nat Genet 58, 798–809. 10.1038/s41588-026-02551-9.
RNU2-2	n.45C>T	AR	Leitao, E., Santini, A., Cogne, B., Essid, M., Athanasiadou, M., LaFlamme, C.W., Marijon, P., Bernard, V., Jousselin, K., Chatron, N., et al. (2026). Systematic analysis of snRNA genes reveals frequent RNU2-2 variants in dominant and recessive developmental and epileptic encephalopathies. Nat Genet 58, 782–797. 10.1038/s41588-026-02547-5.
RNU2-2	n.46T>G	AR	Leitao, E., Santini, A., Cogne, B., Essid, M., Athanasiadou, M., LaFlamme, C.W., Marijon, P., Bernard, V., Jousselin, K., Chatron, N., et al. (2026). Systematic analysis of snRNA genes reveals frequent RNU2-2 variants in dominant and recessive developmental and epileptic encephalopathies. Nat Genet 58, 782–797. 10.1038/s41588-026-02547-5.
RNU2-2	n.48A>C	AR	Leitao, E., Santini, A., Cogne, B., Essid, M., Athanasiadou, M., LaFlamme, C.W., Marijon, P., Bernard, V., Jousselin, K., Chatron, N., et al. (2026). Systematic analysis of snRNA genes reveals frequent RNU2-2 variants in dominant and recessive developmental and epileptic encephalopathies. Nat Genet 58, 782–797. 10.1038/s41588-026-02547-5.
RNU2-2	n.48A>G	AR	Jackson, A., Blakes, A.J.M., Alhaddad, B., Henry, O.J., Delgado-Vega, A.M., Wall, E., Abdelhadi, O., Agrawal, S., Bakur, K., Blair, E., et al. (2026). Biallelic variants in RNU2-2 cause a remarkably frequent developmental and epileptic encephalopathy. Nat Genet 58, 798–809. 10.1038/s41588-026-02551-9.
RNU2-2	n.49T>C	AR	Leitao, E., Santini, A., Cogne, B., Essid, M., Athanasiadou, M., LaFlamme, C.W., Marijon, P., Bernard, V., Jousselin, K., Chatron, N., et al. (2026). Systematic analysis of snRNA genes reveals frequent RNU2-2 variants in dominant and recessive developmental and epileptic encephalopathies. Nat Genet 58, 782–797. 10.1038/s41588-026-02547-5.
RNU2-2	n.50C>G	AR	Leitao, E., Santini, A., Cogne, B., Essid, M., Athanasiadou, M., LaFlamme, C.W., Marijon, P., Bernard, V., Jousselin, K., Chatron, N., et al. (2026). Systematic analysis of snRNA genes reveals frequent RNU2-2 variants in dominant and recessive developmental and epileptic encephalopathies. Nat Genet 58, 782–797. 10.1038/s41588-026-02547-5.
RNU2-2	n.50C>T	AR	Jackson, A., Blakes, A.J.M., Alhaddad, B., Henry, O.J., Delgado-Vega, A.M., Wall, E., Abdelhadi, O., Agrawal, S., Bakur, K., Blair, E., et al. (2026). Biallelic variants in RNU2-2 cause a remarkably frequent developmental and epileptic encephalopathy. Nat Genet 58, 798–809. 10.1038/s41588-026-02551-9.
RNU2-2	n.52G>A	AR	Greene, D., Mendez, R., Lees, J., Barbosa, M., Bruselles, A., Chiriatti, L., Ferraro, F., Mancini, C., Schot, R., Sleutels, F., et al. (2026). Biallelic variants in RNU2-2 cause the most prevalent known recessive neurodevelopmental disorder. Nat Genet 58, 774–781. 10.1038/s41588-026-02539-5.
RNU2-2	n.52G>A	AR	Jackson, A., Blakes, A.J.M., Alhaddad, B., Henry, O.J., Delgado-Vega, A.M., Wall, E., Abdelhadi, O., Agrawal, S., Bakur, K., Blair, E., et al. (2026). Biallelic variants in RNU2-2 cause a remarkably frequent developmental and epileptic encephalopathy. Nat Genet 58, 798–809. 10.1038/s41588-026-02551-9.
RNU2-2	n.56A>T	AR	Jackson, A., Blakes, A.J.M., Alhaddad, B., Henry, O.J., Delgado-Vega, A.M., Wall, E., Abdelhadi, O., Agrawal, S., Bakur, K., Blair, E., et al. (2026). Biallelic variants in RNU2-2 cause a remarkably frequent developmental and epileptic encephalopathy. Nat Genet 58, 798–809. 10.1038/s41588-026-02551-9.
RNU2-2	n.57A>G	AR	Jackson, A., Blakes, A.J.M., Alhaddad, B., Henry, O.J., Delgado-Vega, A.M., Wall, E., Abdelhadi, O., Agrawal, S., Bakur, K., Blair, E., et al. (2026). Biallelic variants in RNU2-2 cause a remarkably frequent developmental and epileptic encephalopathy. Nat Genet 58, 798–809. 10.1038/s41588-026-02551-9.
RNU2-2	n.61C>G	AR	Jackson, A., Blakes, A.J.M., Alhaddad, B., Henry, O.J., Delgado-Vega, A.M., Wall, E., Abdelhadi, O., Agrawal, S., Bakur, K., Blair, E., et al. (2026). Biallelic variants in RNU2-2 cause a remarkably frequent developmental and epileptic encephalopathy. Nat Genet 58, 798–809. 10.1038/s41588-026-02551-9.
RNU2-2	n.61C>G	AR	Leitao, E., Santini, A., Cogne, B., Essid, M., Athanasiadou, M., LaFlamme, C.W., Marijon, P., Bernard, V., Jousselin, K., Chatron, N., et al. (2026). Systematic analysis of snRNA genes reveals frequent RNU2-2 variants in dominant and recessive developmental and epileptic encephalopathies. Nat Genet 58, 782–797. 10.1038/s41588-026-02547-5.
RNU2-2	n.61C>T	AR	Greene, D., Mendez, R., Lees, J., Barbosa, M., Bruselles, A., Chiriatti, L., Ferraro, F., Mancini, C., Schot, R., Sleutels, F., et al. (2026). Biallelic variants in RNU2-2 cause the most prevalent known recessive neurodevelopmental disorder. Nat Genet 58, 774–781. 10.1038/s41588-026-02539-5.
RNU2-2	n.61C>T	AR	Jackson, A., Blakes, A.J.M., Alhaddad, B., Henry, O.J., Delgado-Vega, A.M., Wall, E., Abdelhadi, O., Agrawal, S., Bakur, K., Blair, E., et al. (2026). Biallelic variants in RNU2-2 cause a remarkably frequent developmental and epileptic encephalopathy. Nat Genet 58, 798–809. 10.1038/s41588-026-02551-9.
RNU2-2	n.61C>T	AR	Leitao, E., Santini, A., Cogne, B., Essid, M., Athanasiadou, M., LaFlamme, C.W., Marijon, P., Bernard, V., Jousselin, K., Chatron, N., et al. (2026). Systematic analysis of snRNA genes reveals frequent RNU2-2 variants in dominant and recessive developmental and epileptic encephalopathies. Nat Genet 58, 782–797. 10.1038/s41588-026-02547-5.
RNU2-2	n.62T>G	AR	Jackson, A., Blakes, A.J.M., Alhaddad, B., Henry, O.J., Delgado-Vega, A.M., Wall, E., Abdelhadi, O., Agrawal, S., Bakur, K., Blair, E., et al. (2026). Biallelic variants in RNU2-2 cause a remarkably frequent developmental and epileptic encephalopathy. Nat Genet 58, 798–809. 10.1038/s41588-026-02551-9.
RNU2-2	n.63G>A	AR	Greene, D., Mendez, R., Lees, J., Barbosa, M., Bruselles, A., Chiriatti, L., Ferraro, F., Mancini, C., Schot, R., Sleutels, F., et al. (2026). Biallelic variants in RNU2-2 cause the most prevalent known recessive neurodevelopmental disorder. Nat Genet 58, 774–781. 10.1038/s41588-026-02539-5.
RNU2-2	n.63G>A	AR	Jackson, A., Blakes, A.J.M., Alhaddad, B., Henry, O.J., Delgado-Vega, A.M., Wall, E., Abdelhadi, O., Agrawal, S., Bakur, K., Blair, E., et al. (2026). Biallelic variants in RNU2-2 cause a remarkably frequent developmental and epileptic encephalopathy. Nat Genet 58, 798–809. 10.1038/s41588-026-02551-9.
RNU2-2	n.63G>C	AR	Leitao, E., Santini, A., Cogne, B., Essid, M., Athanasiadou, M., LaFlamme, C.W., Marijon, P., Bernard, V., Jousselin, K., Chatron, N., et al. (2026). Systematic analysis of snRNA genes reveals frequent RNU2-2 variants in dominant and recessive developmental and epileptic encephalopathies. Nat Genet 58, 782–797. 10.1038/s41588-026-02547-5.
RNU2-2	n.64_72dup	AR	Leitao, E., Santini, A., Cogne, B., Essid, M., Athanasiadou, M., LaFlamme, C.W., Marijon, P., Bernard, V., Jousselin, K., Chatron, N., et al. (2026). Systematic analysis of snRNA genes reveals frequent RNU2-2 variants in dominant and recessive developmental and epileptic encephalopathies. Nat Genet 58, 782–797. 10.1038/s41588-026-02547-5.
RNU2-2	n.64A>G	AR	Greene, D., Mendez, R., Lees, J., Barbosa, M., Bruselles, A., Chiriatti, L., Ferraro, F., Mancini, C., Schot, R., Sleutels, F., et al. (2026). Biallelic variants in RNU2-2 cause the most prevalent known recessive neurodevelopmental disorder. Nat Genet 58, 774–781. 10.1038/s41588-026-02539-5.
RNU2-2	n.64A>G	AR	Jackson, A., Blakes, A.J.M., Alhaddad, B., Henry, O.J., Delgado-Vega, A.M., Wall, E., Abdelhadi, O., Agrawal, S., Bakur, K., Blair, E., et al. (2026). Biallelic variants in RNU2-2 cause a remarkably frequent developmental and epileptic encephalopathy. Nat Genet 58, 798–809. 10.1038/s41588-026-02551-9.
RNU2-2	n.67C>T	AR	Greene, D., Mendez, R., Lees, J., Barbosa, M., Bruselles, A., Chiriatti, L., Ferraro, F., Mancini, C., Schot, R., Sleutels, F., et al. (2026). Biallelic variants in RNU2-2 cause the most prevalent known recessive neurodevelopmental disorder. Nat Genet 58, 774–781. 10.1038/s41588-026-02539-5.
RNU2-2	n.67C>T	AR	Jackson, A., Blakes, A.J.M., Alhaddad, B., Henry, O.J., Delgado-Vega, A.M., Wall, E., Abdelhadi, O., Agrawal, S., Bakur, K., Blair, E., et al. (2026). Biallelic variants in RNU2-2 cause a remarkably frequent developmental and epileptic encephalopathy. Nat Genet 58, 798–809. 10.1038/s41588-026-02551-9.
RNU2-2	n.73_80dup	AR	Leitao, E., Santini, A., Cogne, B., Essid, M., Athanasiadou, M., LaFlamme, C.W., Marijon, P., Bernard, V., Jousselin, K., Chatron, N., et al. (2026). Systematic analysis of snRNA genes reveals frequent RNU2-2 variants in dominant and recessive developmental and epileptic encephalopathies. Nat Genet 58, 782–797. 10.1038/s41588-026-02547-5.
RNU2-2	n.78C>G	AR	Jackson, A., Blakes, A.J.M., Alhaddad, B., Henry, O.J., Delgado-Vega, A.M., Wall, E., Abdelhadi, O., Agrawal, S., Bakur, K., Blair, E., et al. (2026). Biallelic variants in RNU2-2 cause a remarkably frequent developmental and epileptic encephalopathy. Nat Genet 58, 798–809. 10.1038/s41588-026-02551-9.
RNU2-2	n.79_80insT	AR	Jackson, A., Blakes, A.J.M., Alhaddad, B., Henry, O.J., Delgado-Vega, A.M., Wall, E., Abdelhadi, O., Agrawal, S., Bakur, K., Blair, E., et al. (2026). Biallelic variants in RNU2-2 cause a remarkably frequent developmental and epileptic encephalopathy. Nat Genet 58, 798–809. 10.1038/s41588-026-02551-9.
RNU2-2	n.80A>G	AR	Leitao, E., Santini, A., Cogne, B., Essid, M., Athanasiadou, M., LaFlamme, C.W., Marijon, P., Bernard, V., Jousselin, K., Chatron, N., et al. (2026). Systematic analysis of snRNA genes reveals frequent RNU2-2 variants in dominant and recessive developmental and epileptic encephalopathies. Nat Genet 58, 782–797. 10.1038/s41588-026-02547-5.
RNU2-2	n.82G>A	AR	Jackson, A., Blakes, A.J.M., Alhaddad, B., Henry, O.J., Delgado-Vega, A.M., Wall, E., Abdelhadi, O., Agrawal, S., Bakur, K., Blair, E., et al. (2026). Biallelic variants in RNU2-2 cause a remarkably frequent developmental and epileptic encephalopathy. Nat Genet 58, 798–809. 10.1038/s41588-026-02551-9.
RNU2-2	n.96T>A	AR	Leitao, E., Santini, A., Cogne, B., Essid, M., Athanasiadou, M., LaFlamme, C.W., Marijon, P., Bernard, V., Jousselin, K., Chatron, N., et al. (2026). Systematic analysis of snRNA genes reveals frequent RNU2-2 variants in dominant and recessive developmental and epileptic encephalopathies. Nat Genet 58, 782–797. 10.1038/s41588-026-02547-5.
RNU2-2	n.100T>A	AR	Leitao, E., Santini, A., Cogne, B., Essid, M., Athanasiadou, M., LaFlamme, C.W., Marijon, P., Bernard, V., Jousselin, K., Chatron, N., et al. (2026). Systematic analysis of snRNA genes reveals frequent RNU2-2 variants in dominant and recessive developmental and epileptic encephalopathies. Nat Genet 58, 782–797. 10.1038/s41588-026-02547-5.
RNU2-2	n.100T>C	AR	Leitao, E., Santini, A., Cogne, B., Essid, M., Athanasiadou, M., LaFlamme, C.W., Marijon, P., Bernard, V., Jousselin, K., Chatron, N., et al. (2026). Systematic analysis of snRNA genes reveals frequent RNU2-2 variants in dominant and recessive developmental and epileptic encephalopathies. Nat Genet 58, 782–797. 10.1038/s41588-026-02547-5.
RNU2-2	n.100T>G	AR	Greene, D., Mendez, R., Lees, J., Barbosa, M., Bruselles, A., Chiriatti, L., Ferraro, F., Mancini, C., Schot, R., Sleutels, F., et al. (2026). Biallelic variants in RNU2-2 cause the most prevalent known recessive neurodevelopmental disorder. Nat Genet 58, 774–781. 10.1038/s41588-026-02539-5.
RNU2-2	n.100T>G	AR	Jackson, A., Blakes, A.J.M., Alhaddad, B., Henry, O.J., Delgado-Vega, A.M., Wall, E., Abdelhadi, O., Agrawal, S., Bakur, K., Blair, E., et al. (2026). Biallelic variants in RNU2-2 cause a remarkably frequent developmental and epileptic encephalopathy. Nat Genet 58, 798–809. 10.1038/s41588-026-02551-9.
RNU2-2	n.100T>G	AR	Leitao, E., Santini, A., Cogne, B., Essid, M., Athanasiadou, M., LaFlamme, C.W., Marijon, P., Bernard, V., Jousselin, K., Chatron, N., et al. (2026). Systematic analysis of snRNA genes reveals frequent RNU2-2 variants in dominant and recessive developmental and epileptic encephalopathies. Nat Genet 58, 782–797. 10.1038/s41588-026-02547-5.
RNU2-2	n.101_102delinsAG	AR	Leitao, E., Santini, A., Cogne, B., Essid, M., Athanasiadou, M., LaFlamme, C.W., Marijon, P., Bernard, V., Jousselin, K., Chatron, N., et al. (2026). Systematic analysis of snRNA genes reveals frequent RNU2-2 variants in dominant and recessive developmental and epileptic encephalopathies. Nat Genet 58, 782–797. 10.1038/s41588-026-02547-5.
RNU2-2	n.101T>A	AR	Leitao, E., Santini, A., Cogne, B., Essid, M., Athanasiadou, M., LaFlamme, C.W., Marijon, P., Bernard, V., Jousselin, K., Chatron, N., et al. (2026). Systematic analysis of snRNA genes reveals frequent RNU2-2 variants in dominant and recessive developmental and epileptic encephalopathies. Nat Genet 58, 782–797. 10.1038/s41588-026-02547-5.
RNU2-2	n.102T>C	AR	Jackson, A., Blakes, A.J.M., Alhaddad, B., Henry, O.J., Delgado-Vega, A.M., Wall, E., Abdelhadi, O., Agrawal, S., Bakur, K., Blair, E., et al. (2026). Biallelic variants in RNU2-2 cause a remarkably frequent developmental and epileptic encephalopathy. Nat Genet 58, 798–809. 10.1038/s41588-026-02551-9.
RNU2-2	n.104T>C	AR	Greene, D., Mendez, R., Lees, J., Barbosa, M., Bruselles, A., Chiriatti, L., Ferraro, F., Mancini, C., Schot, R., Sleutels, F., et al. (2026). Biallelic variants in RNU2-2 cause the most prevalent known recessive neurodevelopmental disorder. Nat Genet 58, 774–781. 10.1038/s41588-026-02539-5.
RNU2-2	n.104T>C	AR	Jackson, A., Blakes, A.J.M., Alhaddad, B., Henry, O.J., Delgado-Vega, A.M., Wall, E., Abdelhadi, O., Agrawal, S., Bakur, K., Blair, E., et al. (2026). Biallelic variants in RNU2-2 cause a remarkably frequent developmental and epileptic encephalopathy. Nat Genet 58, 798–809. 10.1038/s41588-026-02551-9.
RNU2-2	n.104T>C	AR	Leitao, E., Santini, A., Cogne, B., Essid, M., Athanasiadou, M., LaFlamme, C.W., Marijon, P., Bernard, V., Jousselin, K., Chatron, N., et al. (2026). Systematic analysis of snRNA genes reveals frequent RNU2-2 variants in dominant and recessive developmental and epileptic encephalopathies. Nat Genet 58, 782–797. 10.1038/s41588-026-02547-5.
RNU2-2	n.104T>G	AR	Greene, D., Mendez, R., Lees, J., Barbosa, M., Bruselles, A., Chiriatti, L., Ferraro, F., Mancini, C., Schot, R., Sleutels, F., et al. (2026). Biallelic variants in RNU2-2 cause the most prevalent known recessive neurodevelopmental disorder. Nat Genet 58, 774–781. 10.1038/s41588-026-02539-5.
RNU2-2	n.104T>G	AR	Jackson, A., Blakes, A.J.M., Alhaddad, B., Henry, O.J., Delgado-Vega, A.M., Wall, E., Abdelhadi, O., Agrawal, S., Bakur, K., Blair, E., et al. (2026). Biallelic variants in RNU2-2 cause a remarkably frequent developmental and epileptic encephalopathy. Nat Genet 58, 798–809. 10.1038/s41588-026-02551-9.
RNU2-2	n.104T>G	AR	Leitao, E., Santini, A., Cogne, B., Essid, M., Athanasiadou, M., LaFlamme, C.W., Marijon, P., Bernard, V., Jousselin, K., Chatron, N., et al. (2026). Systematic analysis of snRNA genes reveals frequent RNU2-2 variants in dominant and recessive developmental and epileptic encephalopathies. Nat Genet 58, 782–797. 10.1038/s41588-026-02547-5.
RNU2-2	n.105_116del	AR	Leitao, E., Santini, A., Cogne, B., Essid, M., Athanasiadou, M., LaFlamme, C.W., Marijon, P., Bernard, V., Jousselin, K., Chatron, N., et al. (2026). Systematic analysis of snRNA genes reveals frequent RNU2-2 variants in dominant and recessive developmental and epileptic encephalopathies. Nat Genet 58, 782–797. 10.1038/s41588-026-02547-5.
RNU2-2	n.106G>A	AR	Jackson, A., Blakes, A.J.M., Alhaddad, B., Henry, O.J., Delgado-Vega, A.M., Wall, E., Abdelhadi, O., Agrawal, S., Bakur, K., Blair, E., et al. (2026). Biallelic variants in RNU2-2 cause a remarkably frequent developmental and epileptic encephalopathy. Nat Genet 58, 798–809. 10.1038/s41588-026-02551-9.
RNU2-2	n.107_118del	AR	Leitao, E., Santini, A., Cogne, B., Essid, M., Athanasiadou, M., LaFlamme, C.W., Marijon, P., Bernard, V., Jousselin, K., Chatron, N., et al. (2026). Systematic analysis of snRNA genes reveals frequent RNU2-2 variants in dominant and recessive developmental and epileptic encephalopathies. Nat Genet 58, 782–797. 10.1038/s41588-026-02547-5.
RNU2-2	n.107_118del	AR	Sevilla-Porras, M., Nieto-Molina, E., Medina, Z., Damián, A., Tejedor, J.R., Ruiz-Arenas, C., Cazalla, M., Carmona, R., Amigo, J., Goicoechea, I., et al. (2025). Characterization of snRNA-related neurodevelopmental disorders through the Spanish Undiagnosed Rare Disease Programs. medRxiv, 2025.2009.2016.25335449. 10.1101/2025.09.16.25335449.
RNU2-2	n.115G>A	AR	Leitao, E., Santini, A., Cogne, B., Essid, M., Athanasiadou, M., LaFlamme, C.W., Marijon, P., Bernard, V., Jousselin, K., Chatron, N., et al. (2026). Systematic analysis of snRNA genes reveals frequent RNU2-2 variants in dominant and recessive developmental and epileptic encephalopathies. Nat Genet 58, 782–797. 10.1038/s41588-026-02547-5.
RNU2-2	n.116_127del	AR	Greene, D., Mendez, R., Lees, J., Barbosa, M., Bruselles, A., Chiriatti, L., Ferraro, F., Mancini, C., Schot, R., Sleutels, F., et al. (2026). Biallelic variants in RNU2-2 cause the most prevalent known recessive neurodevelopmental disorder. Nat Genet 58, 774–781. 10.1038/s41588-026-02539-5.
RNU2-2	n.116_127del	AR	Jackson, A., Blakes, A.J.M., Alhaddad, B., Henry, O.J., Delgado-Vega, A.M., Wall, E., Abdelhadi, O., Agrawal, S., Bakur, K., Blair, E., et al. (2026). Biallelic variants in RNU2-2 cause a remarkably frequent developmental and epileptic encephalopathy. Nat Genet 58, 798–809. 10.1038/s41588-026-02551-9.
RNU2-2	n.116_127del	AR	Leitao, E., Santini, A., Cogne, B., Essid, M., Athanasiadou, M., LaFlamme, C.W., Marijon, P., Bernard, V., Jousselin, K., Chatron, N., et al. (2026). Systematic analysis of snRNA genes reveals frequent RNU2-2 variants in dominant and recessive developmental and epileptic encephalopathies. Nat Genet 58, 782–797. 10.1038/s41588-026-02547-5.
RNU2-2	n.117T>C	AR	Greene, D., Mendez, R., Lees, J., Barbosa, M., Bruselles, A., Chiriatti, L., Ferraro, F., Mancini, C., Schot, R., Sleutels, F., et al. (2026). Biallelic variants in RNU2-2 cause the most prevalent known recessive neurodevelopmental disorder. Nat Genet 58, 774–781. 10.1038/s41588-026-02539-5.
RNU2-2	n.117T>C	AR	Jackson, A., Blakes, A.J.M., Alhaddad, B., Henry, O.J., Delgado-Vega, A.M., Wall, E., Abdelhadi, O., Agrawal, S., Bakur, K., Blair, E., et al. (2026). Biallelic variants in RNU2-2 cause a remarkably frequent developmental and epileptic encephalopathy. Nat Genet 58, 798–809. 10.1038/s41588-026-02551-9.
RNU2-2	n.127G>C	AR	Greene, D., Mendez, R., Lees, J., Barbosa, M., Bruselles, A., Chiriatti, L., Ferraro, F., Mancini, C., Schot, R., Sleutels, F., et al. (2026). Biallelic variants in RNU2-2 cause the most prevalent known recessive neurodevelopmental disorder. Nat Genet 58, 774–781. 10.1038/s41588-026-02539-5.
RNU2-2	n.127G>C	AR	Jackson, A., Blakes, A.J.M., Alhaddad, B., Henry, O.J., Delgado-Vega, A.M., Wall, E., Abdelhadi, O., Agrawal, S., Bakur, K., Blair, E., et al. (2026). Biallelic variants in RNU2-2 cause a remarkably frequent developmental and epileptic encephalopathy. Nat Genet 58, 798–809. 10.1038/s41588-026-02551-9.
RNU2-2	n.128C>G	AR	Leitao, E., Santini, A., Cogne, B., Essid, M., Athanasiadou, M., LaFlamme, C.W., Marijon, P., Bernard, V., Jousselin, K., Chatron, N., et al. (2026). Systematic analysis of snRNA genes reveals frequent RNU2-2 variants in dominant and recessive developmental and epileptic encephalopathies. Nat Genet 58, 782–797. 10.1038/s41588-026-02547-5.
RNU2-2	n.128C>T	AR	Leitao, E., Santini, A., Cogne, B., Essid, M., Athanasiadou, M., LaFlamme, C.W., Marijon, P., Bernard, V., Jousselin, K., Chatron, N., et al. (2026). Systematic analysis of snRNA genes reveals frequent RNU2-2 variants in dominant and recessive developmental and epileptic encephalopathies. Nat Genet 58, 782–797. 10.1038/s41588-026-02547-5.
RNU2-2	n.129T>C	AR	Jackson, A., Blakes, A.J.M., Alhaddad, B., Henry, O.J., Delgado-Vega, A.M., Wall, E., Abdelhadi, O., Agrawal, S., Bakur, K., Blair, E., et al. (2026). Biallelic variants in RNU2-2 cause a remarkably frequent developmental and epileptic encephalopathy. Nat Genet 58, 798–809. 10.1038/s41588-026-02551-9.
RNU2-2	n.129T>G	AR	Leitao, E., Santini, A., Cogne, B., Essid, M., Athanasiadou, M., LaFlamme, C.W., Marijon, P., Bernard, V., Jousselin, K., Chatron, N., et al. (2026). Systematic analysis of snRNA genes reveals frequent RNU2-2 variants in dominant and recessive developmental and epileptic encephalopathies. Nat Genet 58, 782–797. 10.1038/s41588-026-02547-5.
RNU2-2	n.131G>A	AR	Leitao, E., Santini, A., Cogne, B., Essid, M., Athanasiadou, M., LaFlamme, C.W., Marijon, P., Bernard, V., Jousselin, K., Chatron, N., et al. (2026). Systematic analysis of snRNA genes reveals frequent RNU2-2 variants in dominant and recessive developmental and epileptic encephalopathies. Nat Genet 58, 782–797. 10.1038/s41588-026-02547-5.
RNU2-2	n.131G>C	AR	Jackson, A., Blakes, A.J.M., Alhaddad, B., Henry, O.J., Delgado-Vega, A.M., Wall, E., Abdelhadi, O., Agrawal, S., Bakur, K., Blair, E., et al. (2026). Biallelic variants in RNU2-2 cause a remarkably frequent developmental and epileptic encephalopathy. Nat Genet 58, 798–809. 10.1038/s41588-026-02551-9.
RNU2-2	n.135C>T	AR	Jackson, A., Blakes, A.J.M., Alhaddad, B., Henry, O.J., Delgado-Vega, A.M., Wall, E., Abdelhadi, O., Agrawal, S., Bakur, K., Blair, E., et al. (2026). Biallelic variants in RNU2-2 cause a remarkably frequent developmental and epileptic encephalopathy. Nat Genet 58, 798–809. 10.1038/s41588-026-02551-9.
RNU2-2	n.138C>T	AR	Jackson, A., Blakes, A.J.M., Alhaddad, B., Henry, O.J., Delgado-Vega, A.M., Wall, E., Abdelhadi, O., Agrawal, S., Bakur, K., Blair, E., et al. (2026). Biallelic variants in RNU2-2 cause a remarkably frequent developmental and epileptic encephalopathy. Nat Genet 58, 798–809. 10.1038/s41588-026-02551-9.
RNU2-2	n.142_153dup	AR	Leitao, E., Santini, A., Cogne, B., Essid, M., Athanasiadou, M., LaFlamme, C.W., Marijon, P., Bernard, V., Jousselin, K., Chatron, N., et al. (2026). Systematic analysis of snRNA genes reveals frequent RNU2-2 variants in dominant and recessive developmental and epileptic encephalopathies. Nat Genet 58, 782–797. 10.1038/s41588-026-02547-5.
RNU2-2	n.142T>C	AR	Leitao, E., Santini, A., Cogne, B., Essid, M., Athanasiadou, M., LaFlamme, C.W., Marijon, P., Bernard, V., Jousselin, K., Chatron, N., et al. (2026). Systematic analysis of snRNA genes reveals frequent RNU2-2 variants in dominant and recessive developmental and epileptic encephalopathies. Nat Genet 58, 782–797. 10.1038/s41588-026-02547-5.
RNU2-2	n.143C>G	AR	Leitao, E., Santini, A., Cogne, B., Essid, M., Athanasiadou, M., LaFlamme, C.W., Marijon, P., Bernard, V., Jousselin, K., Chatron, N., et al. (2026). Systematic analysis of snRNA genes reveals frequent RNU2-2 variants in dominant and recessive developmental and epileptic encephalopathies. Nat Genet 58, 782–797. 10.1038/s41588-026-02547-5.
RNU2-2	n.144_156del	AR	Leitao, E., Santini, A., Cogne, B., Essid, M., Athanasiadou, M., LaFlamme, C.W., Marijon, P., Bernard, V., Jousselin, K., Chatron, N., et al. (2026). Systematic analysis of snRNA genes reveals frequent RNU2-2 variants in dominant and recessive developmental and epileptic encephalopathies. Nat Genet 58, 782–797. 10.1038/s41588-026-02547-5.
RNU2-2	n.145A>G	AR	Leitao, E., Santini, A., Cogne, B., Essid, M., Athanasiadou, M., LaFlamme, C.W., Marijon, P., Bernard, V., Jousselin, K., Chatron, N., et al. (2026). Systematic analysis of snRNA genes reveals frequent RNU2-2 variants in dominant and recessive developmental and epileptic encephalopathies. Nat Genet 58, 782–797. 10.1038/s41588-026-02547-5.
RNU2-2	n.145A>T	AR	Leitao, E., Santini, A., Cogne, B., Essid, M., Athanasiadou, M., LaFlamme, C.W., Marijon, P., Bernard, V., Jousselin, K., Chatron, N., et al. (2026). Systematic analysis of snRNA genes reveals frequent RNU2-2 variants in dominant and recessive developmental and epileptic encephalopathies. Nat Genet 58, 782–797. 10.1038/s41588-026-02547-5.
RNU2-2	n.146C>T	AR	Jackson, A., Blakes, A.J.M., Alhaddad, B., Henry, O.J., Delgado-Vega, A.M., Wall, E., Abdelhadi, O., Agrawal, S., Bakur, K., Blair, E., et al. (2026). Biallelic variants in RNU2-2 cause a remarkably frequent developmental and epileptic encephalopathy. Nat Genet 58, 798–809. 10.1038/s41588-026-02551-9.
RNU2-2	n.148C>A	AR	Greene, D., Mendez, R., Lees, J., Barbosa, M., Bruselles, A., Chiriatti, L., Ferraro, F., Mancini, C., Schot, R., Sleutels, F., et al. (2026). Biallelic variants in RNU2-2 cause the most prevalent known recessive neurodevelopmental disorder. Nat Genet 58, 774–781. 10.1038/s41588-026-02539-5.
RNU2-2	n.149A>T	AR	Leitao, E., Santini, A., Cogne, B., Essid, M., Athanasiadou, M., LaFlamme, C.W., Marijon, P., Bernard, V., Jousselin, K., Chatron, N., et al. (2026). Systematic analysis of snRNA genes reveals frequent RNU2-2 variants in dominant and recessive developmental and epileptic encephalopathies. Nat Genet 58, 782–797. 10.1038/s41588-026-02547-5.
RNU2-2	n.155C>G	AR	Leitao, E., Santini, A., Cogne, B., Essid, M., Athanasiadou, M., LaFlamme, C.W., Marijon, P., Bernard, V., Jousselin, K., Chatron, N., et al. (2026). Systematic analysis of snRNA genes reveals frequent RNU2-2 variants in dominant and recessive developmental and epileptic encephalopathies. Nat Genet 58, 782–797. 10.1038/s41588-026-02547-5.
RNU2-2	n.157G>A	AR	Leitao, E., Santini, A., Cogne, B., Essid, M., Athanasiadou, M., LaFlamme, C.W., Marijon, P., Bernard, V., Jousselin, K., Chatron, N., et al. (2026). Systematic analysis of snRNA genes reveals frequent RNU2-2 variants in dominant and recessive developmental and epileptic encephalopathies. Nat Genet 58, 782–797. 10.1038/s41588-026-02547-5.
RNU2-2	n.157G>C	AR	Jackson, A., Blakes, A.J.M., Alhaddad, B., Henry, O.J., Delgado-Vega, A.M., Wall, E., Abdelhadi, O., Agrawal, S., Bakur, K., Blair, E., et al. (2026). Biallelic variants in RNU2-2 cause a remarkably frequent developmental and epileptic encephalopathy. Nat Genet 58, 798–809. 10.1038/s41588-026-02551-9.
RNU2-2	n.157G>C	AR	Leitao, E., Santini, A., Cogne, B., Essid, M., Athanasiadou, M., LaFlamme, C.W., Marijon, P., Bernard, V., Jousselin, K., Chatron, N., et al. (2026). Systematic analysis of snRNA genes reveals frequent RNU2-2 variants in dominant and recessive developmental and epileptic encephalopathies. Nat Genet 58, 782–797. 10.1038/s41588-026-02547-5.
RNU2-2	n.158G>C	AR	Jackson, A., Blakes, A.J.M., Alhaddad, B., Henry, O.J., Delgado-Vega, A.M., Wall, E., Abdelhadi, O., Agrawal, S., Bakur, K., Blair, E., et al. (2026). Biallelic variants in RNU2-2 cause a remarkably frequent developmental and epileptic encephalopathy. Nat Genet 58, 798–809. 10.1038/s41588-026-02551-9.
RNU2-2	n.159_163del	AR	Leitao, E., Santini, A., Cogne, B., Essid, M., Athanasiadou, M., LaFlamme, C.W., Marijon, P., Bernard, V., Jousselin, K., Chatron, N., et al. (2026). Systematic analysis of snRNA genes reveals frequent RNU2-2 variants in dominant and recessive developmental and epileptic encephalopathies. Nat Genet 58, 782–797. 10.1038/s41588-026-02547-5.
RNU2-2	n.159_176dup	AR	Greene, D., Mendez, R., Lees, J., Barbosa, M., Bruselles, A., Chiriatti, L., Ferraro, F., Mancini, C., Schot, R., Sleutels, F., et al. (2026). Biallelic variants in RNU2-2 cause the most prevalent known recessive neurodevelopmental disorder. Nat Genet 58, 774–781. 10.1038/s41588-026-02539-5.
RNU2-2	n.159_176dup	AR	Jackson, A., Blakes, A.J.M., Alhaddad, B., Henry, O.J., Delgado-Vega, A.M., Wall, E., Abdelhadi, O., Agrawal, S., Bakur, K., Blair, E., et al. (2026). Biallelic variants in RNU2-2 cause a remarkably frequent developmental and epileptic encephalopathy. Nat Genet 58, 798–809. 10.1038/s41588-026-02551-9.
RNU2-2	n.162dup	AR	Jackson, A., Blakes, A.J.M., Alhaddad, B., Henry, O.J., Delgado-Vega, A.M., Wall, E., Abdelhadi, O., Agrawal, S., Bakur, K., Blair, E., et al. (2026). Biallelic variants in RNU2-2 cause a remarkably frequent developmental and epileptic encephalopathy. Nat Genet 58, 798–809. 10.1038/s41588-026-02551-9.
RNU2-2	n.166G>C	AR	Greene, D., Mendez, R., Lees, J., Barbosa, M., Bruselles, A., Chiriatti, L., Ferraro, F., Mancini, C., Schot, R., Sleutels, F., et al. (2026). Biallelic variants in RNU2-2 cause the most prevalent known recessive neurodevelopmental disorder. Nat Genet 58, 774–781. 10.1038/s41588-026-02539-5.
RNU2-2	n.166G>C	AR	Jackson, A., Blakes, A.J.M., Alhaddad, B., Henry, O.J., Delgado-Vega, A.M., Wall, E., Abdelhadi, O., Agrawal, S., Bakur, K., Blair, E., et al. (2026). Biallelic variants in RNU2-2 cause a remarkably frequent developmental and epileptic encephalopathy. Nat Genet 58, 798–809. 10.1038/s41588-026-02551-9.
RNU2-2	n.170_*5del	AR	Jackson, A., Blakes, A.J.M., Alhaddad, B., Henry, O.J., Delgado-Vega, A.M., Wall, E., Abdelhadi, O., Agrawal, S., Bakur, K., Blair, E., et al. (2026). Biallelic variants in RNU2-2 cause a remarkably frequent developmental and epileptic encephalopathy. Nat Genet 58, 798–809. 10.1038/s41588-026-02551-9.
RNU2-2	n.171_187del	AR	Jackson, A., Blakes, A.J.M., Alhaddad, B., Henry, O.J., Delgado-Vega, A.M., Wall, E., Abdelhadi, O., Agrawal, S., Bakur, K., Blair, E., et al. (2026). Biallelic variants in RNU2-2 cause a remarkably frequent developmental and epileptic encephalopathy. Nat Genet 58, 798–809. 10.1038/s41588-026-02551-9.
RNU2-2	n.175G>A	AR	Jackson, A., Blakes, A.J.M., Alhaddad, B., Henry, O.J., Delgado-Vega, A.M., Wall, E., Abdelhadi, O., Agrawal, S., Bakur, K., Blair, E., et al. (2026). Biallelic variants in RNU2-2 cause a remarkably frequent developmental and epileptic encephalopathy. Nat Genet 58, 798–809. 10.1038/s41588-026-02551-9.
RNU2-2	n.175G>A	AR	Leitao, E., Santini, A., Cogne, B., Essid, M., Athanasiadou, M., LaFlamme, C.W., Marijon, P., Bernard, V., Jousselin, K., Chatron, N., et al. (2026). Systematic analysis of snRNA genes reveals frequent RNU2-2 variants in dominant and recessive developmental and epileptic encephalopathies. Nat Genet 58, 782–797. 10.1038/s41588-026-02547-5.
RNU2-2	n.179C>T	AR	Jackson, A., Blakes, A.J.M., Alhaddad, B., Henry, O.J., Delgado-Vega, A.M., Wall, E., Abdelhadi, O., Agrawal, S., Bakur, K., Blair, E., et al. (2026). Biallelic variants in RNU2-2 cause a remarkably frequent developmental and epileptic encephalopathy. Nat Genet 58, 798–809. 10.1038/s41588-026-02551-9.
RNU2-2	n.180G>A	AR	Leitao, E., Santini, A., Cogne, B., Essid, M., Athanasiadou, M., LaFlamme, C.W., Marijon, P., Bernard, V., Jousselin, K., Chatron, N., et al. (2026). Systematic analysis of snRNA genes reveals frequent RNU2-2 variants in dominant and recessive developmental and epileptic encephalopathies. Nat Genet 58, 782–797. 10.1038/s41588-026-02547-5.
RNU2-2	n.181G>C	AR	Greene, D., Mendez, R., Lees, J., Barbosa, M., Bruselles, A., Chiriatti, L., Ferraro, F., Mancini, C., Schot, R., Sleutels, F., et al. (2026). Biallelic variants in RNU2-2 cause the most prevalent known recessive neurodevelopmental disorder. Nat Genet 58, 774–781. 10.1038/s41588-026-02539-5.
RNU2-2	n.181G>C	AR	Jackson, A., Blakes, A.J.M., Alhaddad, B., Henry, O.J., Delgado-Vega, A.M., Wall, E., Abdelhadi, O., Agrawal, S., Bakur, K., Blair, E., et al. (2026). Biallelic variants in RNU2-2 cause a remarkably frequent developmental and epileptic encephalopathy. Nat Genet 58, 798–809. 10.1038/s41588-026-02551-9.
RNU2-2	n.181G>C	AR	Leitao, E., Santini, A., Cogne, B., Essid, M., Athanasiadou, M., LaFlamme, C.W., Marijon, P., Bernard, V., Jousselin, K., Chatron, N., et al. (2026). Systematic analysis of snRNA genes reveals frequent RNU2-2 variants in dominant and recessive developmental and epileptic encephalopathies. Nat Genet 58, 782–797. 10.1038/s41588-026-02547-5.
RNU2-2	n.181G>C	AR	Sevilla-Porras, M., Nieto-Molina, E., Medina, Z., Damián, A., Tejedor, J.R., Ruiz-Arenas, C., Cazalla, M., Carmona, R., Amigo, J., Goicoechea, I., et al. (2025). Characterization of snRNA-related neurodevelopmental disorders through the Spanish Undiagnosed Rare Disease Programs. medRxiv, 2025.2009.2016.25335449. 10.1101/2025.09.16.25335449.
RNU2-2	n.181G>T	AR	Leitao, E., Santini, A., Cogne, B., Essid, M., Athanasiadou, M., LaFlamme, C.W., Marijon, P., Bernard, V., Jousselin, K., Chatron, N., et al. (2026). Systematic analysis of snRNA genes reveals frequent RNU2-2 variants in dominant and recessive developmental and epileptic encephalopathies. Nat Genet 58, 782–797. 10.1038/s41588-026-02547-5.
RNU2-2	n.182_190del	AR	Greene, D., Mendez, R., Lees, J., Barbosa, M., Bruselles, A., Chiriatti, L., Ferraro, F., Mancini, C., Schot, R., Sleutels, F., et al. (2026). Biallelic variants in RNU2-2 cause the most prevalent known recessive neurodevelopmental disorder. Nat Genet 58, 774–781. 10.1038/s41588-026-02539-5.
RNU2-2	n.182T>C	AR	Jackson, A., Blakes, A.J.M., Alhaddad, B., Henry, O.J., Delgado-Vega, A.M., Wall, E., Abdelhadi, O., Agrawal, S., Bakur, K., Blair, E., et al. (2026). Biallelic variants in RNU2-2 cause a remarkably frequent developmental and epileptic encephalopathy. Nat Genet 58, 798–809. 10.1038/s41588-026-02551-9.
RNU2-2	n.183_184insA	AR	Greene, D., Mendez, R., Lees, J., Barbosa, M., Bruselles, A., Chiriatti, L., Ferraro, F., Mancini, C., Schot, R., Sleutels, F., et al. (2026). Biallelic variants in RNU2-2 cause the most prevalent known recessive neurodevelopmental disorder. Nat Genet 58, 774–781. 10.1038/s41588-026-02539-5.
RNU2-2	n.183_184insA	AR	Jackson, A., Blakes, A.J.M., Alhaddad, B., Henry, O.J., Delgado-Vega, A.M., Wall, E., Abdelhadi, O., Agrawal, S., Bakur, K., Blair, E., et al. (2026). Biallelic variants in RNU2-2 cause a remarkably frequent developmental and epileptic encephalopathy. Nat Genet 58, 798–809. 10.1038/s41588-026-02551-9.
RNU2-2	n.183G>A	AR	Greene, D., Mendez, R., Lees, J., Barbosa, M., Bruselles, A., Chiriatti, L., Ferraro, F., Mancini, C., Schot, R., Sleutels, F., et al. (2026). Biallelic variants in RNU2-2 cause the most prevalent known recessive neurodevelopmental disorder. Nat Genet 58, 774–781. 10.1038/s41588-026-02539-5.
RNU2-2	n.183G>A	AR	Jackson, A., Blakes, A.J.M., Alhaddad, B., Henry, O.J., Delgado-Vega, A.M., Wall, E., Abdelhadi, O., Agrawal, S., Bakur, K., Blair, E., et al. (2026). Biallelic variants in RNU2-2 cause a remarkably frequent developmental and epileptic encephalopathy. Nat Genet 58, 798–809. 10.1038/s41588-026-02551-9.
RNU2-2	n.183G>A	AR	Leitao, E., Santini, A., Cogne, B., Essid, M., Athanasiadou, M., LaFlamme, C.W., Marijon, P., Bernard, V., Jousselin, K., Chatron, N., et al. (2026). Systematic analysis of snRNA genes reveals frequent RNU2-2 variants in dominant and recessive developmental and epileptic encephalopathies. Nat Genet 58, 782–797. 10.1038/s41588-026-02547-5.
RNU2-2	n.183G>C	AR	Greene, D., Mendez, R., Lees, J., Barbosa, M., Bruselles, A., Chiriatti, L., Ferraro, F., Mancini, C., Schot, R., Sleutels, F., et al. (2026). Biallelic variants in RNU2-2 cause the most prevalent known recessive neurodevelopmental disorder. Nat Genet 58, 774–781. 10.1038/s41588-026-02539-5.
RNU2-2	n.183G>C	AR	Jackson, A., Blakes, A.J.M., Alhaddad, B., Henry, O.J., Delgado-Vega, A.M., Wall, E., Abdelhadi, O., Agrawal, S., Bakur, K., Blair, E., et al. (2026). Biallelic variants in RNU2-2 cause a remarkably frequent developmental and epileptic encephalopathy. Nat Genet 58, 798–809. 10.1038/s41588-026-02551-9.
RNU2-2	n.183G>T	AR	Leitao, E., Santini, A., Cogne, B., Essid, M., Athanasiadou, M., LaFlamme, C.W., Marijon, P., Bernard, V., Jousselin, K., Chatron, N., et al. (2026). Systematic analysis of snRNA genes reveals frequent RNU2-2 variants in dominant and recessive developmental and epileptic encephalopathies. Nat Genet 58, 782–797. 10.1038/s41588-026-02547-5.
RNU2-2	n.186_*27del	AR	Jackson, A., Blakes, A.J.M., Alhaddad, B., Henry, O.J., Delgado-Vega, A.M., Wall, E., Abdelhadi, O., Agrawal, S., Bakur, K., Blair, E., et al. (2026). Biallelic variants in RNU2-2 cause a remarkably frequent developmental and epileptic encephalopathy. Nat Genet 58, 798–809. 10.1038/s41588-026-02551-9.
RNU2-2	n.189T>C	AR	Jackson, A., Blakes, A.J.M., Alhaddad, B., Henry, O.J., Delgado-Vega, A.M., Wall, E., Abdelhadi, O., Agrawal, S., Bakur, K., Blair, E., et al. (2026). Biallelic variants in RNU2-2 cause a remarkably frequent developmental and epileptic encephalopathy. Nat Genet 58, 798–809. 10.1038/s41588-026-02551-9.
RNU4ATAC	n.5A>C	AR	Farach, L.S., Little, M.E., Duker, A.L., Logan, C.V., Jackson, A., Hecht, J.T., and Bober, M. (2018). The expanding phenotype of RNU4ATAC pathogenic variants to Lowry Wood syndrome. Am J Med Genet A 176, 465–469. 10.1002/ajmg.a.38581.
RNU4ATAC	n.6T>C	AR	Tabib, A., Richmond, C.M., and McGaughran, J. (2023). Delineating the phenotype of RNU4ATAC-related spliceosomopathy. Am J Med Genet A 191, 1094–1100. 10.1002/ajmg.a.63110.
RNU4ATAC	n.8C>A	AR	Shelihan, I., Ehresmann, S., Magnani, C., Forzano, F., Baldo, C., Brunetti-Pierri, N., and Campeau, P.M. (2018). Lowry-Wood syndrome: further evidence of association with RNU4ATAC, and correlation between genotype and phenotype. Hum Genet 137, 905–909. 10.1007/s00439-018-1950-8.
RNU4ATAC	n.8C>T	AR	Cohen, A.S.A., Farrow, E.G., Abdelmoity, A.T., Alaimo, J.T., Amudhavalli, S.M., Anderson, J.T., Bansal, L., Bartik, L., Baybayan, P., Belden, B., et al. (2022). Genomic answers for children: Dynamic analyses of >1000 pediatric rare disease genomes. Genet Med 24, 1336–1348. 10.1016/j.gim.2022.02.007.
RNU4ATAC	n.8C>T	AR	Merico, D., Roifman, M., Braunschweig, U., Yuen, R.K., Alexandrova, R., Bates, A., Reid, B., Nalpathamkalam, T., Wang, Z., Thiruvahindrapuram, B., et al. (2015). Compound heterozygous mutations in the noncoding RNU4ATAC cause Roifman Syndrome by disrupting minor intron splicing. Nat Commun 6, 8718. 10.1038/ncomms9718.
RNU4ATAC	n.13_15del	AR	Robertson, N., Joshi, A., Ritchie, F., Schim van der Loeff, I., Royan, D., Duker, A.L., Rice, G.I., Bober, M.B., Mansour, S., Campbell, D.I., et al. (2025). Mutations in RNU4ATAC Are Associated With Chilblain-Like Lesions and Enhanced Type I Interferon Signalling. Eur J Immunol 55, e202451518. 10.1002/eji.202451518.
RNU4ATAC	n.13C>G	AR	Ballios, B.G., Mandola, A., Tayyib, A., Tumber, A., Garkaby, J., Vong, L., Heon, E., Roifman, C.M., and Vincent, A. (2023). Deep phenotypic characterization of the retinal dystrophy in patients with associated Roifman syndrome. Eye 37, 3734–3742. 10.1038/s41433-023-02581-1.
RNU4ATAC	n.13C>G	AR	Johnston, S.L., Evans, J.C., Berry, I.R., and Watkinson, O.T. (2025). Case Report: A simple case of drug-induced secondary antibody deficiency or a rare primary immune deficiency? Front Immunol 16, 1629876. 10.3389/fimmu.2025.1629876.
RNU4ATAC	n.13C>G	AR	Lionel, A.C., Costain, G., Monfared, N., Walker, S., Reuter, M.S., Hosseini, S.M., Thiruvahindrapuram, B., Merico, D., Jobling, R., Nalpathamkalam, T., et al. (2018). Improved diagnostic yield compared with targeted gene sequencing panels suggests a role for whole-genome sequencing as a first-tier genetic test. Genetics in Medicine 20, 435–443. 10.1038/gim.2017.119.
RNU4ATAC	n.13C>T	AR	AlAbdi, L., Maddirevula, S., Shamseldin, H.E., Khouj, E., Helaby, R., Hamid, H., Almulhim, A., Hashem, M.O., Abdulwahab, F., Abouyousef, O., et al. (2023). Diagnostic implications of pitfalls in causal variant identification based on 4577 molecularly characterized families. Nat Commun 14, 5269. 10.1038/s41467-023-40909-3.
RNU4ATAC	n.13C>T	AR	Arriaga, T.M., Mendez, R., Ungar, R.A., Bonner, D.E., Matalon, D.R., Lemire, G., Goddard, P.C., Padhi, E.M., Miller, A.M., Nguyen, J.V., et al. (2025). Transcriptome-wide outlier approach identifies individuals with minor spliceopathies. Am J Hum Genet 112, 2458–2475. 10.1016/j.ajhg.2025.08.018.
RNU4ATAC	n.13C>T	AR	Ballios, B.G., Mandola, A., Tayyib, A., Tumber, A., Garkaby, J., Vong, L., Heon, E., Roifman, C.M., and Vincent, A. (2023). Deep phenotypic characterization of the retinal dystrophy in patients with associated Roifman syndrome. Eye 37, 3734–3742. 10.1038/s41433-023-02581-1.
RNU4ATAC	n.13C>T	AR	Bhattad, S., Mohite, R.S., Singh, N., Kotecha, U., Jhawar, P., Ramprakash, S., Commondoor, R., Jayaram, A., Rayabarapu, P., Kumar, H., et al. (2023). Profile of 208 patients with inborn errors of immunity at a tertiary care center in South India. Clin Exp Med 23, 5399–5412. 10.1007/s10238-023-01225-8.
RNU4ATAC	n.13C>T	AR	Bogaert, D.J., Dullaers, M., Kuehn, H.S., Leroy, B.P., Niemela, J.E., De Wilde, H., De Schryver, S., De Bruyne, M., Coppieters, F., Lambrecht, B.N., et al. (2017). Early-onset primary antibody deficiency resembling common variable immunodeficiency challenges the diagnosis of Wiedeman-Steiner and Roifman syndromes. Sci Rep 7, 3702. 10.1038/s41598-017-02434-4.
RNU4ATAC	n.13C>T	AR	Burdick, K.J., Cogan, J.D., Rives, L.C., Robertson, A.K., Koziura, M.E., Brokamp, E., Duncan, L., Hannig, V., Pfotenhauer, J., Vanzo, R., et al. (2020). Limitations of exome sequencing in detecting rare and undiagnosed diseases. Am J Med Genet A 182, 1400–1406. 10.1002/ajmg.a.61558.
RNU4ATAC	n.13C>T	AR	Clifford, D., Moloney, F., Leahy, T.R., and Murray, D.M. (2022). Roifman syndrome: a description of further immunological and radiological features. BMJ Case Rep 15. 10.1136/bcr-2022-249109.
RNU4ATAC	n.13C>T	AR	D'Abrusco, F., Gana, S., Alfei, E., Scarano, E., Nicita, F., Bertini, E.S., Digilio, M.C., Zanni, G., Barbuti, D., Carlicchi, E., et al. (2025). Further evidence of RNU4ATAC variants causing Joubert syndrome with skeletal involvement. J Med Genet. 10.1136/jmg-2025-110987.
RNU4ATAC	n.13C>T	AR	Dawidziuk, M., Gambin, T., Bukowska-Olech, E., Antczak-Marach, D., Badura-Stronka, M., Buda, P., Budzynska, E., Castaneda, J., Chilarska, T., Czyzyk, E., et al. (2021). Exome Sequencing Reveals Novel Variants and Expands the Genetic Landscape for Congenital Microcephaly. Genes-Basel 12. ARTN 2014 10.3390/genes12122014.
RNU4ATAC	n.13C>T	AR	Hallermayr, A., Graf, J., Koehler, U., Laner, A., Schonfeld, B., Benet-Pages, A., and Holinski-Feder, E. (2018). Extending the critical regions for mutations in the non-coding gene RNU4ATAC in another patient with Roifman Syndrome. Clin Case Rep 6, 2224–2228. 10.1002/ccr3.1830.
RNU4ATAC	n.13C>T	AR	Johnson, M., Russ-Silsby, J., Blair, P., Govier, M., Bonfield, G., Domingo-Vila, C., consortium, E.-T.D., consortium, A.c., Wakeling, M., Oram, R., et al. (2025). The minor spliceosome is a master immune regulator. medRxiv, 2025.2009.2012.25335567. 10.1101/2025.09.12.25335567.
RNU4ATAC	n.13C>T	AR	Johnston, S.L., Evans, J.C., Berry, I.R., and Watkinson, O.T. (2025). Case Report: A simple case of drug-induced secondary antibody deficiency or a rare primary immune deficiency? Front Immunol 16, 1629876. 10.3389/fimmu.2025.1629876.
RNU4ATAC	n.13C>T	AR	Kuzmenko, N., Alexenko, M., Mukhina, A., Rodina, Y., Fadeeva, M., Pershin, D., Kieva, A., Raykina, E., Maschan, M., Novichkova, G., and Shcherbina, A. (2024). Genetic Characteristics of a Large Pediatric Cohort of Patients with Inborn Errors of Immunity: Single-Center Experience. J Clin Immunol 44, 165. 10.1007/s10875-024-01767-w.
RNU4ATAC	n.13C>T	AR	Merico, D., Roifman, M., Braunschweig, U., Yuen, R.K., Alexandrova, R., Bates, A., Reid, B., Nalpathamkalam, T., Wang, Z., Thiruvahindrapuram, B., et al. (2015). Compound heterozygous mutations in the noncoding RNU4ATAC cause Roifman Syndrome by disrupting minor intron splicing. Nat Commun 6, 8718. 10.1038/ncomms9718.
RNU4ATAC	n.13C>T	AR	Robertson, N., Joshi, A., Ritchie, F., Schim van der Loeff, I., Royan, D., Duker, A.L., Rice, G.I., Bober, M.B., Mansour, S., Campbell, D.I., et al. (2025). Mutations in RNU4ATAC Are Associated With Chilblain-Like Lesions and Enhanced Type I Interferon Signalling. Eur J Immunol 55, e202451518. 10.1002/eji.202451518.
RNU4ATAC	n.13C>T	AR	Turro, E., Astle, W.J., Megy, K., Graf, S., Greene, D., Shamardina, O., Allen, H.L., Sanchis-Juan, A., Frontini, M., Thys, C., et al. (2020). Whole-genome sequencing of patients with rare diseases in a national health system. Nature 583, 96–102. 10.1038/s41586-020-2434-2.
RNU4ATAC	n.16_100dup	AR	Kroigard, A.B., Jackson, A.P., Bicknell, L.S., Baple, E., Brusgaard, K., Hansen, L.K., and Ousager, L.B. (2016). Two novel mutations in RNU4ATAC in two siblings with an atypical mild phenotype of microcephalic osteodysplastic primordial dwarfism type 1. Clin Dysmorphol 25, 68–72. 10.1097/MCD.0000000000000110.
RNU4ATAC	n.16G>A	AR	Ballios, B.G., Mandola, A., Tayyib, A., Tumber, A., Garkaby, J., Vong, L., Heon, E., Roifman, C.M., and Vincent, A. (2023). Deep phenotypic characterization of the retinal dystrophy in patients with associated Roifman syndrome. Eye 37, 3734–3742. 10.1038/s41433-023-02581-1.
RNU4ATAC	n.16G>A	AR	D'Abrusco, F., Gana, S., Alfei, E., Scarano, E., Nicita, F., Bertini, E.S., Digilio, M.C., Zanni, G., Barbuti, D., Carlicchi, E., et al. (2025). Further evidence of RNU4ATAC variants causing Joubert syndrome with skeletal involvement. J Med Genet. 10.1136/jmg-2025-110987.
RNU4ATAC	n.16G>A	AR	Dinur Schejter, Y., Ovadia, A., Alexandrova, R., Thiruvahindrapuram, B., Pereira, S.L., Manson, D.E., Vincent, A., Merico, D., and Roifman, C.M. (2017). A homozygous mutation in the stem II domain of RNU4ATAC causes typical Roifman syndrome. NPJ Genom Med 2, 23. 10.1038/s41525-017-0024-5.
RNU4ATAC	n.16G>A	AR	Heremans, J., Garcia-Perez, J.E., Turro, E., Schlenner, S.M., Casteels, I., Collin, R., de Zegher, F., Greene, D., Humblet-Baron, S., Lesage, S., et al. (2018). Abnormal differentiation of B cells and megakaryocytes in patients with Roifman syndrome. J Allergy Clin Immunol 142, 630–646. 10.1016/j.jaci.2017.11.061.
RNU4ATAC	n.16G>A	AR	Hu, X., Guo, R., Guo, J., Qi, Z., Li, W., and Hao, C. (2020). Parallel Tests of Whole Exome Sequencing and Copy Number Variant Sequencing Increase the Diagnosis Yields of Rare Pediatric Disorders. Front Genet 11, 473. 10.3389/fgene.2020.00473.
RNU4ATAC	n.16G>A	AR	Johnson, M., Russ-Silsby, J., Blair, P., Govier, M., Bonfield, G., Domingo-Vila, C., consortium, E.-T.D., consortium, A.c., Wakeling, M., Oram, R., et al. (2025). The minor spliceosome is a master immune regulator. medRxiv, 2025.2009.2012.25335567. 10.1101/2025.09.12.25335567.
RNU4ATAC	n.16G>A	AR	Khatri, D., Putoux, A., Cologne, A., Kaltenbach, S., Besson, A., Bertiaux, E., Guguin, J., Fendler, A., Dupont, M.A., Benoit-Pilven, C., et al. (2023). Deficiency of the minor spliceosome component U4atac snRNA secondarily results in ciliary defects in human and zebrafish. Proc Natl Acad Sci U S A 120, e2102569120. 10.1073/pnas.2102569120.
RNU4ATAC	n.16G>A	AR	Liu, Y., Hao, C., Li, K., Hu, X., Gao, H., Zeng, J., Guo, R., Liu, J., Guo, J., Li, Z., et al. (2021). Clinical Application of Whole Exome Sequencing for Monogenic Disorders in PICU of China. Front Genet 12, 677699. 10.3389/fgene.2021.677699.
RNU4ATAC	n.16G>A	AR	Merico, D., Roifman, M., Braunschweig, U., Yuen, R.K., Alexandrova, R., Bates, A., Reid, B., Nalpathamkalam, T., Wang, Z., Thiruvahindrapuram, B., et al. (2015). Compound heterozygous mutations in the noncoding RNU4ATAC cause Roifman Syndrome by disrupting minor intron splicing. Nat Commun 6, 8718. 10.1038/ncomms9718.
RNU4ATAC	n.16G>A	AR	Turro, E., Astle, W.J., Megy, K., Graf, S., Greene, D., Shamardina, O., Allen, H.L., Sanchis-Juan, A., Frontini, M., Thys, C., et al. (2020). Whole-genome sequencing of patients with rare diseases in a national health system. Nature 583, 96–102. 10.1038/s41586-020-2434-2.
RNU4ATAC	n.16G>A	AR	Wang, H., Wang, J., and Chen, D. (2025). Concurrent mutations in RNU4ATAC, PLEC, and CD96 in a child with severe short stature and skeletal dysplasia: a case report. Ital J Pediatr 51, 226. 10.1186/s13052-025-02054-z.
RNU4ATAC	n.17G>A	AR	Ballios, B.G., Mandola, A., Tayyib, A., Tumber, A., Garkaby, J., Vong, L., Heon, E., Roifman, C.M., and Vincent, A. (2023). Deep phenotypic characterization of the retinal dystrophy in patients with associated Roifman syndrome. Eye 37, 3734–3742. 10.1038/s41433-023-02581-1.
RNU4ATAC	n.17G>A	AR	Dinur Schejter, Y., Ovadia, A., Alexandrova, R., Thiruvahindrapuram, B., Pereira, S.L., Manson, D.E., Vincent, A., Merico, D., and Roifman, C.M. (2017). A homozygous mutation in the stem II domain of RNU4ATAC causes typical Roifman syndrome. NPJ Genom Med 2, 23. 10.1038/s41525-017-0024-5.
RNU4ATAC	n.17G>A	AR	Johnson, M., Russ-Silsby, J., Blair, P., Govier, M., Bonfield, G., Domingo-Vila, C., consortium, E.-T.D., consortium, A.c., Wakeling, M., Oram, R., et al. (2025). The minor spliceosome is a master immune regulator. medRxiv, 2025.2009.2012.25335567. 10.1101/2025.09.12.25335567.
RNU4ATAC	n.18G>A	AR	Lunke, S., Bouffler, S.E., Patel, C.V., Sandaradura, S.A., Wilson, M., Pinner, J., Hunter, M.F., Barnett, C.P., Wallis, M., Kamien, B., et al. (2023). Integrated multi-omics for rapid rare disease diagnosis on a national scale. Nat Med 29, 1681–1691. 10.1038/s41591-023-02401-9.
RNU4ATAC	n.18G>C	AR	Robertson, N., Joshi, A., Ritchie, F., Schim van der Loeff, I., Royan, D., Duker, A.L., Rice, G.I., Bober, M.B., Mansour, S., Campbell, D.I., et al. (2025). Mutations in RNU4ATAC Are Associated With Chilblain-Like Lesions and Enhanced Type I Interferon Signalling. Eur J Immunol 55, e202451518. 10.1002/eji.202451518.
RNU4ATAC	n.29T>C	AR	Ballios, B.G., Mandola, A., Tayyib, A., Tumber, A., Garkaby, J., Vong, L., Heon, E., Roifman, C.M., and Vincent, A. (2023). Deep phenotypic characterization of the retinal dystrophy in patients with associated Roifman syndrome. Eye 37, 3734–3742. 10.1038/s41433-023-02581-1.
RNU4ATAC	n.29T>C	AR	Lionel, A.C., Costain, G., Monfared, N., Walker, S., Reuter, M.S., Hosseini, S.M., Thiruvahindrapuram, B., Merico, D., Jobling, R., Nalpathamkalam, T., et al. (2018). Improved diagnostic yield compared with targeted gene sequencing panels suggests a role for whole-genome sequencing as a first-tier genetic test. Genetics in Medicine 20, 435–443. 10.1038/gim.2017.119.
RNU4ATAC	n.30G>A	AR	D'Abrusco, F., Gana, S., Alfei, E., Scarano, E., Nicita, F., Bertini, E.S., Digilio, M.C., Zanni, G., Barbuti, D., Carlicchi, E., et al. (2025). Further evidence of RNU4ATAC variants causing Joubert syndrome with skeletal involvement. J Med Genet. 10.1136/jmg-2025-110987.
RNU4ATAC	n.30G>A	AR	He, H., Liyanarachchi, S., Akagi, K., Nagy, R., Li, J., Dietrich, R.C., Li, W., Sebastian, N., Wen, B., Xin, B., et al. (2011). Mutations in U4atac snRNA, a component of the minor spliceosome, in the developmental disorder MOPD I. Science 332, 238–240. 10.1126/science.1200587.
RNU4ATAC	n.30G>A	AR	Nagy, R., Wang, H., Albrecht, B., Wieczorek, D., Gillessen-Kaesbach, G., Haan, E., Meinecke, P., de la Chapelle, A., and Westman, J.A. (2012). Microcephalic osteodysplastic primordial dwarfism type I with biallelic mutations in the RNU4ATAC gene. Clin Genet 82, 140–146. 10.1111/j.1399-0004.2011.01756.x.
RNU4ATAC	n.33C>G	AR	Khatri, D., Putoux, A., Cologne, A., Kaltenbach, S., Besson, A., Bertiaux, E., Guguin, J., Fendler, A., Dupont, M.A., Benoit-Pilven, C., et al. (2023). Deficiency of the minor spliceosome component U4atac snRNA secondarily results in ciliary defects in human and zebrafish. Proc Natl Acad Sci U S A 120, e2102569120. 10.1073/pnas.2102569120.
RNU4ATAC	n.36T>C	AR	Johnson, M., Russ-Silsby, J., Blair, P., Govier, M., Bonfield, G., Domingo-Vila, C., consortium, E.-T.D., consortium, A.c., Wakeling, M., Oram, R., et al. (2025). The minor spliceosome is a master immune regulator. medRxiv, 2025.2009.2012.25335567. 10.1101/2025.09.12.25335567.
RNU4ATAC	n.36T>G	AR	Johnson, M., Russ-Silsby, J., Blair, P., Govier, M., Bonfield, G., Domingo-Vila, C., consortium, E.-T.D., consortium, A.c., Wakeling, M., Oram, R., et al. (2025). The minor spliceosome is a master immune regulator. medRxiv, 2025.2009.2012.25335567. 10.1101/2025.09.12.25335567.
RNU4ATAC	n.37G>A	AR	Cohen, A.S.A., Farrow, E.G., Abdelmoity, A.T., Alaimo, J.T., Amudhavalli, S.M., Anderson, J.T., Bansal, L., Bartik, L., Baybayan, P., Belden, B., et al. (2022). Genomic answers for children: Dynamic analyses of >1000 pediatric rare disease genomes. Genet Med 24, 1336–1348. 10.1016/j.gim.2022.02.007.
RNU4ATAC	n.37G>A	AR	Merico, D., Roifman, M., Braunschweig, U., Yuen, R.K., Alexandrova, R., Bates, A., Reid, B., Nalpathamkalam, T., Wang, Z., Thiruvahindrapuram, B., et al. (2015). Compound heterozygous mutations in the noncoding RNU4ATAC cause Roifman Syndrome by disrupting minor intron splicing. Nat Commun 6, 8718. 10.1038/ncomms9718.
RNU4ATAC	n.40C>T	AR	Kroigard, A.B., Jackson, A.P., Bicknell, L.S., Baple, E., Brusgaard, K., Hansen, L.K., and Ousager, L.B. (2016). Two novel mutations in RNU4ATAC in two siblings with an atypical mild phenotype of microcephalic osteodysplastic primordial dwarfism type 1. Clin Dysmorphol 25, 68–72. 10.1097/MCD.0000000000000110.
RNU4ATAC	n.40C>T	AR	Robertson, N., Joshi, A., Ritchie, F., Schim van der Loeff, I., Royan, D., Duker, A.L., Rice, G.I., Bober, M.B., Mansour, S., Campbell, D.I., et al. (2025). Mutations in RNU4ATAC Are Associated With Chilblain-Like Lesions and Enhanced Type I Interferon Signalling. Eur J Immunol 55, e202451518. 10.1002/eji.202451518.
RNU4ATAC	n.46G>A	AR	AlAbdi, L., Maddirevula, S., Shamseldin, H.E., Khouj, E., Helaby, R., Hamid, H., Almulhim, A., Hashem, M.O., Abdulwahab, F., Abouyousef, O., et al. (2023). Diagnostic implications of pitfalls in causal variant identification based on 4577 molecularly characterized families. Nat Commun 14, 5269. 10.1038/s41467-023-40909-3.
RNU4ATAC	n.46G>A	AR	Ballios, B.G., Mandola, A., Tayyib, A., Tumber, A., Garkaby, J., Vong, L., Heon, E., Roifman, C.M., and Vincent, A. (2023). Deep phenotypic characterization of the retinal dystrophy in patients with associated Roifman syndrome. Eye 37, 3734–3742. 10.1038/s41433-023-02581-1.
RNU4ATAC	n.46G>A	AR	Farach, L.S., Little, M.E., Duker, A.L., Logan, C.V., Jackson, A., Hecht, J.T., and Bober, M. (2018). The expanding phenotype of RNU4ATAC pathogenic variants to Lowry Wood syndrome. Am J Med Genet A 176, 465–469. 10.1002/ajmg.a.38581.
RNU4ATAC	n.46G>A	AR	Heremans, J., Garcia-Perez, J.E., Turro, E., Schlenner, S.M., Casteels, I., Collin, R., de Zegher, F., Greene, D., Humblet-Baron, S., Lesage, S., et al. (2018). Abnormal differentiation of B cells and megakaryocytes in patients with Roifman syndrome. J Allergy Clin Immunol 142, 630–646. 10.1016/j.jaci.2017.11.061.
RNU4ATAC	n.46G>A	AR	Johnson, M., Russ-Silsby, J., Blair, P., Govier, M., Bonfield, G., Domingo-Vila, C., consortium, E.-T.D., consortium, A.c., Wakeling, M., Oram, R., et al. (2025). The minor spliceosome is a master immune regulator. medRxiv, 2025.2009.2012.25335567. 10.1101/2025.09.12.25335567.
RNU4ATAC	n.46G>A	AR	Kilic, E., Yigit, G., Utine, G.E., Wollnik, B., Mihci, E., Nur, B.G., and Boduroglu, K. (2015). A novel mutation in RNU4ATAC in a patient with microcephalic osteodysplastic primordial dwarfism type I. Am J Med Genet A 167A, 919–921. 10.1002/ajmg.a.36955.
RNU4ATAC	n.46G>A	AR	Turro, E., Astle, W.J., Megy, K., Graf, S., Greene, D., Shamardina, O., Allen, H.L., Sanchis-Juan, A., Frontini, M., Thys, C., et al. (2020). Whole-genome sequencing of patients with rare diseases in a national health system. Nature 583, 96–102. 10.1038/s41586-020-2434-2.
RNU4ATAC	n.46G>A	AR	Wang, H., Wang, J., and Chen, D. (2025). Concurrent mutations in RNU4ATAC, PLEC, and CD96 in a child with severe short stature and skeletal dysplasia: a case report. Ital J Pediatr 51, 226. 10.1186/s13052-025-02054-z.
RNU4ATAC	n.47T>G	AR	Arriaga, T.M., Mendez, R., Ungar, R.A., Bonner, D.E., Matalon, D.R., Lemire, G., Goddard, P.C., Padhi, E.M., Miller, A.M., Nguyen, J.V., et al. (2025). Transcriptome-wide outlier approach identifies individuals with minor spliceopathies. Am J Hum Genet 112, 2458–2475. 10.1016/j.ajhg.2025.08.018.
RNU4ATAC	n.48G>A	AR	Ballios, B.G., Mandola, A., Tayyib, A., Tumber, A., Garkaby, J., Vong, L., Heon, E., Roifman, C.M., and Vincent, A. (2023). Deep phenotypic characterization of the retinal dystrophy in patients with associated Roifman syndrome. Eye 37, 3734–3742. 10.1038/s41433-023-02581-1.
RNU4ATAC	n.48G>A	AR	Burdick, K.J., Cogan, J.D., Rives, L.C., Robertson, A.K., Koziura, M.E., Brokamp, E., Duncan, L., Hannig, V., Pfotenhauer, J., Vanzo, R., et al. (2020). Limitations of exome sequencing in detecting rare and undiagnosed diseases. Am J Med Genet A 182, 1400–1406. 10.1002/ajmg.a.61558.
RNU4ATAC	n.48G>A	AR	Clifford, D., Moloney, F., Leahy, T.R., and Murray, D.M. (2022). Roifman syndrome: a description of further immunological and radiological features. BMJ Case Rep 15. 10.1136/bcr-2022-249109.
RNU4ATAC	n.48G>A	AR	Johnson, M., Russ-Silsby, J., Blair, P., Govier, M., Bonfield, G., Domingo-Vila, C., consortium, E.-T.D., consortium, A.c., Wakeling, M., Oram, R., et al. (2025). The minor spliceosome is a master immune regulator. medRxiv, 2025.2009.2012.25335567. 10.1101/2025.09.12.25335567.
RNU4ATAC	n.48G>A	AR	Merico, D., Roifman, M., Braunschweig, U., Yuen, R.K., Alexandrova, R., Bates, A., Reid, B., Nalpathamkalam, T., Wang, Z., Thiruvahindrapuram, B., et al. (2015). Compound heterozygous mutations in the noncoding RNU4ATAC cause Roifman Syndrome by disrupting minor intron splicing. Nat Commun 6, 8718. 10.1038/ncomms9718.
RNU4ATAC	n.48G>A	AR	Tabib, A., Richmond, C.M., and McGaughran, J. (2023). Delineating the phenotype of RNU4ATAC-related spliceosomopathy. Am J Med Genet A 191, 1094–1100. 10.1002/ajmg.a.63110.
RNU4ATAC	n.50G>A	AR	Ballios, B.G., Mandola, A., Tayyib, A., Tumber, A., Garkaby, J., Vong, L., Heon, E., Roifman, C.M., and Vincent, A. (2023). Deep phenotypic characterization of the retinal dystrophy in patients with associated Roifman syndrome. Eye 37, 3734–3742. 10.1038/s41433-023-02581-1.
RNU4ATAC	n.50G>A	AR	Dawidziuk, M., Gambin, T., Bukowska-Olech, E., Antczak-Marach, D., Badura-Stronka, M., Buda, P., Budzynska, E., Castaneda, J., Chilarska, T., Czyzyk, E., et al. (2021). Exome Sequencing Reveals Novel Variants and Expands the Genetic Landscape for Congenital Microcephaly. Genes-Basel 12. ARTN 2014 10.3390/genes12122014.
RNU4ATAC	n.50G>A	AR	Edery, P., Marcaillou, C., Sahbatou, M., Labalme, A., Chastang, J., Touraine, R., Tubacher, E., Senni, F., Bober, M.B., Nampoothiri, S., et al. (2011). Association of TALS developmental disorder with defect in minor splicing component U4atac snRNA. Science 332, 240–243. 10.1126/science.1202205.
RNU4ATAC	n.50G>A	AR	Hagiwara, H., Matsumoto, H., Uematsu, K., Zaha, K., Sekinaka, Y., Miyake, N., Matsumoto, N., and Nonoyama, S. (2021). Immunodeficiency in a patient with microcephalic osteodysplastic primordial dwarfism type I as compared to Roifman syndrome. Brain Dev 43, 337–342. 10.1016/j.braindev.2020.09.007.
RNU4ATAC	n.50G>A	AR	Lunke, S., Bouffler, S.E., Patel, C.V., Sandaradura, S.A., Wilson, M., Pinner, J., Hunter, M.F., Barnett, C.P., Wallis, M., Kamien, B., et al. (2023). Integrated multi-omics for rapid rare disease diagnosis on a national scale. Nat Med 29, 1681–1691. 10.1038/s41591-023-02401-9.
RNU4ATAC	n.50G>C	AR	Edery, P., Marcaillou, C., Sahbatou, M., Labalme, A., Chastang, J., Touraine, R., Tubacher, E., Senni, F., Bober, M.B., Nampoothiri, S., et al. (2011). Association of TALS developmental disorder with defect in minor splicing component U4atac snRNA. Science 332, 240–243. 10.1126/science.1202205.
RNU4ATAC	n.51G>A	AR	Abdel-Salam, G.M., Abdel-Hamid, M.S., Hassan, N.A., Issa, M.Y., Effat, L., Ismail, S., Aglan, M.S., and Zaki, M.S. (2013). Further delineation of the clinical spectrum in RNU4ATAC related microcephalic osteodysplastic primordial dwarfism type I. Am J Med Genet A 161A, 1875–1881. 10.1002/ajmg.a.36009.
RNU4ATAC	n.51G>A	AR	D'Abrusco, F., Gana, S., Alfei, E., Scarano, E., Nicita, F., Bertini, E.S., Digilio, M.C., Zanni, G., Barbuti, D., Carlicchi, E., et al. (2025). Further evidence of RNU4ATAC variants causing Joubert syndrome with skeletal involvement. J Med Genet. 10.1136/jmg-2025-110987.
RNU4ATAC	n.51G>A	AR	Edery, P., Marcaillou, C., Sahbatou, M., Labalme, A., Chastang, J., Touraine, R., Tubacher, E., Senni, F., Bober, M.B., Nampoothiri, S., et al. (2011). Association of TALS developmental disorder with defect in minor splicing component U4atac snRNA. Science 332, 240–243. 10.1126/science.1202205.
RNU4ATAC	n.51G>A	AR	Farach, L.S., Little, M.E., Duker, A.L., Logan, C.V., Jackson, A., Hecht, J.T., and Bober, M. (2018). The expanding phenotype of RNU4ATAC pathogenic variants to Lowry Wood syndrome. Am J Med Genet A 176, 465–469. 10.1002/ajmg.a.38581.
RNU4ATAC	n.51G>A	AR	Ferrell, S., Johnson, A., and Pearson, W. (2016). Microcephalic osteodysplastic primordial dwarfism type 1. BMJ Case Rep 2016. 10.1136/bcr-2016-215502.
RNU4ATAC	n.51G>A	AR	He, H., Liyanarachchi, S., Akagi, K., Nagy, R., Li, J., Dietrich, R.C., Li, W., Sebastian, N., Wen, B., Xin, B., et al. (2011). Mutations in U4atac snRNA, a component of the minor spliceosome, in the developmental disorder MOPD I. Science 332, 238–240. 10.1126/science.1200587.
RNU4ATAC	n.51G>A	AR	Nagy, R., Wang, H., Albrecht, B., Wieczorek, D., Gillessen-Kaesbach, G., Haan, E., Meinecke, P., de la Chapelle, A., and Westman, J.A. (2012). Microcephalic osteodysplastic primordial dwarfism type I with biallelic mutations in the RNU4ATAC gene. Clin Genet 82, 140–146. 10.1111/j.1399-0004.2011.01756.x.
RNU4ATAC	n.51G>A	AR	Hu, X., Guo, R., Guo, J., Qi, Z., Li, W., and Hao, C. (2020). Parallel Tests of Whole Exome Sequencing and Copy Number Variant Sequencing Increase the Diagnosis Yields of Rare Pediatric Disorders. Front Genet 11, 473. 10.3389/fgene.2020.00473.
RNU4ATAC	n.51G>A	AR	Johnson, M., Russ-Silsby, J., Blair, P., Govier, M., Bonfield, G., Domingo-Vila, C., consortium, E.-T.D., consortium, A.c., Wakeling, M., Oram, R., et al. (2025). The minor spliceosome is a master immune regulator. medRxiv, 2025.2009.2012.25335567. 10.1101/2025.09.12.25335567.
RNU4ATAC	n.51G>A	AR	Khatri, D., Putoux, A., Cologne, A., Kaltenbach, S., Besson, A., Bertiaux, E., Guguin, J., Fendler, A., Dupont, M.A., Benoit-Pilven, C., et al. (2023). Deficiency of the minor spliceosome component U4atac snRNA secondarily results in ciliary defects in human and zebrafish. Proc Natl Acad Sci U S A 120, e2102569120. 10.1073/pnas.2102569120.
RNU4ATAC	n.51G>A	AR	Liu, Y., Hao, C., Li, K., Hu, X., Gao, H., Zeng, J., Guo, R., Liu, J., Guo, J., Li, Z., et al. (2021). Clinical Application of Whole Exome Sequencing for Monogenic Disorders in PICU of China. Front Genet 12, 677699. 10.3389/fgene.2021.677699.
RNU4ATAC	n.51G>A	AR	Merico, D., Roifman, M., Braunschweig, U., Yuen, R.K., Alexandrova, R., Bates, A., Reid, B., Nalpathamkalam, T., Wang, Z., Thiruvahindrapuram, B., et al. (2015). Compound heterozygous mutations in the noncoding RNU4ATAC cause Roifman Syndrome by disrupting minor intron splicing. Nat Commun 6, 8718. 10.1038/ncomms9718.
RNU4ATAC	n.51G>A	AR	Putoux, A., Alqahtani, A., Pinson, L., Paulussen, A.D., Michel, J., Besson, A., Mazoyer, S., Borg, I., Nampoothiri, S., Vasiljevic, A., et al. (2016). Refining the phenotypical and mutational spectrum of Taybi-Linder syndrome. Clin Genet 90, 550–555. 10.1111/cge.12781.
RNU4ATAC	n.53C>G	AR	Edery, P., Marcaillou, C., Sahbatou, M., Labalme, A., Chastang, J., Touraine, R., Tubacher, E., Senni, F., Bober, M.B., Nampoothiri, S., et al. (2011). Association of TALS developmental disorder with defect in minor splicing component U4atac snRNA. Science 332, 240–243. 10.1126/science.1202205.
RNU4ATAC	n.53C>T	AR	Shelihan, I., Ehresmann, S., Magnani, C., Forzano, F., Baldo, C., Brunetti-Pierri, N., and Campeau, P.M. (2018). Lowry-Wood syndrome: further evidence of association with RNU4ATAC, and correlation between genotype and phenotype. Hum Genet 137, 905–909. 10.1007/s00439-018-1950-8.
RNU4ATAC	n.55G>A	AR	Abdel-Salam, G.M., Miyake, N., Eid, M.M., Abdel-Hamid, M.S., Hassan, N.A., Eid, O.M., Effat, L.K., El-Badry, T.H., El-Kamah, G.Y., El-Darouti, M., and Matsumoto, N. (2011). A homozygous mutation in RNU4ATAC as a cause of microcephalic osteodysplastic primordial dwarfism type I (MOPD I) with associated pigmentary disorder. Am J Med Genet A 155A, 2885–2896. 10.1002/ajmg.a.34299.
RNU4ATAC	n.55G>A	AR	Abdel-Salam, G.M., Abdel-Hamid, M.S., Issa, M., Magdy, A., El-Kotoury, A., and Amr, K. (2012). Expanding the phenotypic and mutational spectrum in microcephalic osteodysplastic primordial dwarfism type I. Am J Med Genet A 158A, 1455–1461. 10.1002/ajmg.a.35356.
RNU4ATAC	n.55G>A	AR	Abdel-Salam, G.M., Abdel-Hamid, M.S., Hassan, N.A., Issa, M.Y., Effat, L., Ismail, S., Aglan, M.S., and Zaki, M.S. (2013). Further delineation of the clinical spectrum in RNU4ATAC related microcephalic osteodysplastic primordial dwarfism type I. Am J Med Genet A 161A, 1875–1881. 10.1002/ajmg.a.36009.
RNU4ATAC	n.55G>A	AR	Abdel-Salam, G.M., Emam, B.A., Khalil, Y.M., and Abdel-Hamid, M.S. (2016). Long-term survival in microcephalic osteodysplastic primordial dwarfism type I: Evaluation of an 18-year-old male with g.55G>A homozygous mutation in RNU4ATAC. Am J Med Genet A 170A, 277–282. 10.1002/ajmg.a.37409.
RNU4ATAC	n.55G>A	AR	AlAbdi, L., Maddirevula, S., Shamseldin, H.E., Khouj, E., Helaby, R., Hamid, H., Almulhim, A., Hashem, M.O., Abdulwahab, F., Abouyousef, O., et al. (2023). Diagnostic implications of pitfalls in causal variant identification based on 4577 molecularly characterized families. Nat Commun 14, 5269. 10.1038/s41467-023-40909-3.
RNU4ATAC	n.55G>A	AR	Ballios, B.G., Mandola, A., Tayyib, A., Tumber, A., Garkaby, J., Vong, L., Heon, E., Roifman, C.M., and Vincent, A. (2023). Deep phenotypic characterization of the retinal dystrophy in patients with associated Roifman syndrome. Eye 37, 3734–3742. 10.1038/s41433-023-02581-1.
RNU4ATAC	n.55G>A	AR	Hagiwara, H., Matsumoto, H., Uematsu, K., Zaha, K., Sekinaka, Y., Miyake, N., Matsumoto, N., and Nonoyama, S. (2021). Immunodeficiency in a patient with microcephalic osteodysplastic primordial dwarfism type I as compared to Roifman syndrome. Brain Dev 43, 337–342. 10.1016/j.braindev.2020.09.007.
RNU4ATAC	n.55G>A	AR	He, H., Liyanarachchi, S., Akagi, K., Nagy, R., Li, J., Dietrich, R.C., Li, W., Sebastian, N., Wen, B., Xin, B., et al. (2011). Mutations in U4atac snRNA, a component of the minor spliceosome, in the developmental disorder MOPD I. Science 332, 238–240. 10.1126/science.1200587.
RNU4ATAC	n.55G>A	AR	Nagy, R., Wang, H., Albrecht, B., Wieczorek, D., Gillessen-Kaesbach, G., Haan, E., Meinecke, P., de la Chapelle, A., and Westman, J.A. (2012). Microcephalic osteodysplastic primordial dwarfism type I with biallelic mutations in the RNU4ATAC gene. Clin Genet 82, 140–146. 10.1111/j.1399-0004.2011.01756.x.
RNU4ATAC	n.55G>A	AR	Johnson, M., Russ-Silsby, J., Blair, P., Govier, M., Bonfield, G., Domingo-Vila, C., consortium, E.-T.D., consortium, A.c., Wakeling, M., Oram, R., et al. (2025). The minor spliceosome is a master immune regulator. medRxiv, 2025.2009.2012.25335567. 10.1101/2025.09.12.25335567.
RNU4ATAC	n.55G>A	AR	McMillan, H.J., Davila, J., Osmond, M., Chakraborty, P., Care4Rare Canada, C., Boycott, K.M., Dyment, D.A., and Kernohan, K.D. (2021). Whole genome sequencing identifies pathogenic RNU4ATAC variants in a child with recurrent encephalitis, microcephaly, and normal stature. Am J Med Genet A 185, 3502–3506. 10.1002/ajmg.a.62457.
RNU4ATAC	n.55G>A	AR	Putoux, A., Alqahtani, A., Pinson, L., Paulussen, A.D., Michel, J., Besson, A., Mazoyer, S., Borg, I., Nampoothiri, S., Vasiljevic, A., et al. (2016). Refining the phenotypical and mutational spectrum of Taybi-Linder syndrome. Clin Genet 90, 550–555. 10.1111/cge.12781.
RNU4ATAC	n.55G>A	AR	Shaheen, R., Maddirevula, S., Ewida, N., Alsahli, S., Abdel-Salam, G.M.H., Zaki, M.S., Tala, S.A., Alhashem, A., Softah, A., Al-Owain, M., et al. (2019). Genomic and phenotypic delineation of congenital microcephaly. Genet Med 21, 545–552. 10.1038/s41436-018-0140-3.
RNU4ATAC	n.60G>A	AR	Johnson, M., Russ-Silsby, J., Blair, P., Govier, M., Bonfield, G., Domingo-Vila, C., consortium, E.-T.D., consortium, A.c., Wakeling, M., Oram, R., et al. (2025). The minor spliceosome is a master immune regulator. medRxiv, 2025.2009.2012.25335567. 10.1101/2025.09.12.25335567.
RNU4ATAC	n.65C>T	AR	Robertson, N., Joshi, A., Ritchie, F., Schim van der Loeff, I., Royan, D., Duker, A.L., Rice, G.I., Bober, M.B., Mansour, S., Campbell, D.I., et al. (2025). Mutations in RNU4ATAC Are Associated With Chilblain-Like Lesions and Enhanced Type I Interferon Signalling. Eur J Immunol 55, e202451518. 10.1002/eji.202451518.
RNU4ATAC	n.66G>C	AR	Abdel-Salam, G.M., Abdel-Hamid, M.S., Issa, M., Magdy, A., El-Kotoury, A., and Amr, K. (2012). Expanding the phenotypic and mutational spectrum in microcephalic osteodysplastic primordial dwarfism type I. Am J Med Genet A 158A, 1455–1461. 10.1002/ajmg.a.35356.
RNU4ATAC	n.108_126del	AR	Almentina Ramos Shidi, F., Cologne, A., Delous, M., Besson, A., Putoux, A., Leutenegger, A.L., Lacroix, V., Edery, P., Mazoyer, S., and Bordonne, R. (2023). Mutations in the non-coding RNU4ATAC gene affect the homeostasis and function of the Integrator complex. Nucleic Acids Res 51, 712–727. 10.1093/nar/gkac1182.
RNU4ATAC	n.111G>A	AR	Almentina Ramos Shidi, F., Cologne, A., Delous, M., Besson, A., Putoux, A., Leutenegger, A.L., Lacroix, V., Edery, P., Mazoyer, S., and Bordonne, R. (2023). Mutations in the non-coding RNU4ATAC gene affect the homeostasis and function of the Integrator complex. Nucleic Acids Res 51, 712–727. 10.1093/nar/gkac1182.
RNU4ATAC	n.111G>A	AR	Farach, L.S., Little, M.E., Duker, A.L., Logan, C.V., Jackson, A., Hecht, J.T., and Bober, M. (2018). The expanding phenotype of RNU4ATAC pathogenic variants to Lowry Wood syndrome. Am J Med Genet A 176, 465–469. 10.1002/ajmg.a.38581.
RNU4ATAC	n.111G>A	AR	He, H., Liyanarachchi, S., Akagi, K., Nagy, R., Li, J., Dietrich, R.C., Li, W., Sebastian, N., Wen, B., Xin, B., et al. (2011). Mutations in U4atac snRNA, a component of the minor spliceosome, in the developmental disorder MOPD I. Science 332, 238–240. 10.1126/science.1200587.
RNU4ATAC	n.111G>A	AR	Nagy, R., Wang, H., Albrecht, B., Wieczorek, D., Gillessen-Kaesbach, G., Haan, E., Meinecke, P., de la Chapelle, A., and Westman, J.A. (2012). Microcephalic osteodysplastic primordial dwarfism type I with biallelic mutations in the RNU4ATAC gene. Clin Genet 82, 140–146. 10.1111/j.1399-0004.2011.01756.x.
RNU4ATAC	n.114G>C	AR	Shelihan, I., Ehresmann, S., Magnani, C., Forzano, F., Baldo, C., Brunetti-Pierri, N., and Campeau, P.M. (2018). Lowry-Wood syndrome: further evidence of association with RNU4ATAC, and correlation between genotype and phenotype. Hum Genet 137, 905–909. 10.1007/s00439-018-1950-8.
RNU4ATAC	n.116A>C	AR	Hallermayr, A., Graf, J., Koehler, U., Laner, A., Schonfeld, B., Benet-Pages, A., and Holinski-Feder, E. (2018). Extending the critical regions for mutations in the non-coding gene RNU4ATAC in another patient with Roifman Syndrome. Clin Case Rep 6, 2224–2228. 10.1002/ccr3.1830.
RNU4ATAC	n.116A>C	AR	Robertson, N., Joshi, A., Ritchie, F., Schim van der Loeff, I., Royan, D., Duker, A.L., Rice, G.I., Bober, M.B., Mansour, S., Campbell, D.I., et al. (2025). Mutations in RNU4ATAC Are Associated With Chilblain-Like Lesions and Enhanced Type I Interferon Signalling. Eur J Immunol 55, e202451518. 10.1002/eji.202451518.
RNU4ATAC	n.116A>G	AR	Arriaga, T.M., Mendez, R., Ungar, R.A., Bonner, D.E., Matalon, D.R., Lemire, G., Goddard, P.C., Padhi, E.M., Miller, A.M., Nguyen, J.V., et al. (2025). Transcriptome-wide outlier approach identifies individuals with minor spliceopathies. Am J Hum Genet 112, 2458–2475. 10.1016/j.ajhg.2025.08.018.
RNU4ATAC	n.116A>G	AR	Ballios, B.G., Mandola, A., Tayyib, A., Tumber, A., Garkaby, J., Vong, L., Heon, E., Roifman, C.M., and Vincent, A. (2023). Deep phenotypic characterization of the retinal dystrophy in patients with associated Roifman syndrome. Eye 37, 3734–3742. 10.1038/s41433-023-02581-1.
RNU4ATAC	n.116A>G	AR	Dinur Schejter, Y., Ovadia, A., Alexandrova, R., Thiruvahindrapuram, B., Pereira, S.L., Manson, D.E., Vincent, A., Merico, D., and Roifman, C.M. (2017). A homozygous mutation in the stem II domain of RNU4ATAC causes typical Roifman syndrome. NPJ Genom Med 2, 23. 10.1038/s41525-017-0024-5.
RNU4ATAC	n.116A>T	AR	AlAbdi, L., Maddirevula, S., Shamseldin, H.E., Khouj, E., Helaby, R., Hamid, H., Almulhim, A., Hashem, M.O., Abdulwahab, F., Abouyousef, O., et al. (2023). Diagnostic implications of pitfalls in causal variant identification based on 4577 molecularly characterized families. Nat Commun 14, 5269. 10.1038/s41467-023-40909-3.
RNU4ATAC	n.116A>T	AR	Bogaert, D.J., Dullaers, M., Kuehn, H.S., Leroy, B.P., Niemela, J.E., De Wilde, H., De Schryver, S., De Bruyne, M., Coppieters, F., Lambrecht, B.N., et al. (2017). Early-onset primary antibody deficiency resembling common variable immunodeficiency challenges the diagnosis of Wiedeman-Steiner and Roifman syndromes. Sci Rep 7, 3702. 10.1038/s41598-017-02434-4.
RNU4ATAC	n.116A>T	AR	Shaheen, R., Maddirevula, S., Ewida, N., Alsahli, S., Abdel-Salam, G.M.H., Zaki, M.S., Tala, S.A., Alhashem, A., Softah, A., Al-Owain, M., et al. (2019). Genomic and phenotypic delineation of congenital microcephaly. Genet Med 21, 545–552. 10.1038/s41436-018-0140-3.
RNU4ATAC	n.116A>T	AR	Turro, E., Astle, W.J., Megy, K., Graf, S., Greene, D., Shamardina, O., Allen, H.L., Sanchis-Juan, A., Frontini, M., Thys, C., et al. (2020). Whole-genome sequencing of patients with rare diseases in a national health system. Nature 583, 96–102. 10.1038/s41586-020-2434-2.
RNU4ATAC	n.118T>C	AR	Arriaga, T.M., Mendez, R., Ungar, R.A., Bonner, D.E., Matalon, D.R., Lemire, G., Goddard, P.C., Padhi, E.M., Miller, A.M., Nguyen, J.V., et al. (2025). Transcriptome-wide outlier approach identifies individuals with minor spliceopathies. Am J Hum Genet 112, 2458–2475. 10.1016/j.ajhg.2025.08.018.
RNU4ATAC	n.118T>C	AR	Bhattad, S., Mohite, R.S., Singh, N., Kotecha, U., Jhawar, P., Ramprakash, S., Commondoor, R., Jayaram, A., Rayabarapu, P., Kumar, H., et al. (2023). Profile of 208 patients with inborn errors of immunity at a tertiary care center in South India. Clin Exp Med 23, 5399–5412. 10.1007/s10238-023-01225-8.
RNU4ATAC	n.118T>C	AR	Dawidziuk, M., Gambin, T., Bukowska-Olech, E., Antczak-Marach, D., Badura-Stronka, M., Buda, P., Budzynska, E., Castaneda, J., Chilarska, T., Czyzyk, E., et al. (2021). Exome Sequencing Reveals Novel Variants and Expands the Genetic Landscape for Congenital Microcephaly. Genes-Basel 12. ARTN 2014 10.3390/genes12122014.
RNU4ATAC	n.118T>C	AR	Kuzmenko, N., Alexenko, M., Mukhina, A., Rodina, Y., Fadeeva, M., Pershin, D., Kieva, A., Raykina, E., Maschan, M., Novichkova, G., and Shcherbina, A. (2024). Genetic Characteristics of a Large Pediatric Cohort of Patients with Inborn Errors of Immunity: Single-Center Experience. J Clin Immunol 44, 165. 10.1007/s10875-024-01767-w.
RNU4ATAC	n.118T>C	AR	Merico, D., Roifman, M., Braunschweig, U., Yuen, R.K., Alexandrova, R., Bates, A., Reid, B., Nalpathamkalam, T., Wang, Z., Thiruvahindrapuram, B., et al. (2015). Compound heterozygous mutations in the noncoding RNU4ATAC cause Roifman Syndrome by disrupting minor intron splicing. Nat Commun 6, 8718. 10.1038/ncomms9718.
RNU4ATAC	n.120T>G	AR	Shelihan, I., Ehresmann, S., Magnani, C., Forzano, F., Baldo, C., Brunetti-Pierri, N., and Campeau, P.M. (2018). Lowry-Wood syndrome: further evidence of association with RNU4ATAC, and correlation between genotype and phenotype. Hum Genet 137, 905–909. 10.1007/s00439-018-1950-8.
RNU4ATAC	n.121T>G	AR	Arriaga, T.M., Mendez, R., Ungar, R.A., Bonner, D.E., Matalon, D.R., Lemire, G., Goddard, P.C., Padhi, E.M., Miller, A.M., Nguyen, J.V., et al. (2025). Transcriptome-wide outlier approach identifies individuals with minor spliceopathies. Am J Hum Genet 112, 2458–2475. 10.1016/j.ajhg.2025.08.018.
RNU4ATAC	n.123G>A	AR	Farach, L.S., Little, M.E., Duker, A.L., Logan, C.V., Jackson, A., Hecht, J.T., and Bober, M. (2018). The expanding phenotype of RNU4ATAC pathogenic variants to Lowry Wood syndrome. Am J Med Genet A 176, 465–469. 10.1002/ajmg.a.38581.
RNU4ATAC	n.124G>A	AR	Abdel-Salam, G.M., Abdel-Hamid, M.S., Issa, M., Magdy, A., El-Kotoury, A., and Amr, K. (2012). Expanding the phenotypic and mutational spectrum in microcephalic osteodysplastic primordial dwarfism type I. Am J Med Genet A 158A, 1455–1461. 10.1002/ajmg.a.35356.
