# Supplementary material for: Whole-genome discovery of pathogenic snRNA variants and efficient extended-exome screening
Source: iScience. 2026 Jul 16;29(8):116814. doi: 10.1016/j.isci.2026.116814 (PMC13400782; doi:10.1016/j.isci.2026.116814)
Supplement: Table S2. PCR primer sets for Sanger sequencing validation and determines haplotypes [file mmc3.xlsx]

## Sheet: Table S2
Table S2. PCR primer sets for Sanger sequencing validation and determine haplotypes
Primer_ID	Sequences
RNU4-2_Forward	CCCAGTTCCCAACATAGTGT
RNU4-2_Reverse	CCTTAAATACGGCTGGTGGAG
RNU5B-1_Forward	GTCTCTGACCAGGAAAGCGTTA
RNU5B-1_Reverse	GCGTTTACAAGCAGAACCGAAA
RNU2-2_Forward	CGGATCACAAGGTCAAGAGATG
RNU2-2_Reverse	AACAAACTGAGCAGGGAGCAG
RNU4ATAC_Forward	ACAAAGAATTGGGGTGTCGTC
RNU4ATAC_Reverse	CCGTTTAATCACCGCAAAAAC
RNU4-2_Phasing_Forward	CTCATGAAGGGGAGTGTCAGG
RNU4-2_Phasing_Reverse	GGGAATTCTATTGTGCTTCTAGGC
RNU5B-1_Phasing_Forward	GATGGCAGGTCTGGAACTCTG
RNU5B-1_Phasing_Reverse	TGTACAACGTGGGTTTCACCA
RNU2-2_Phasing_Forward	CGGATCACAAGGTCAAGAGATG
RNU2-2_Phasing_Reverse	GTAGAGACGGGCCTCCAACAC
