# Supplementary material for: Whole-genome discovery of pathogenic snRNA variants and efficient extended-exome screening
Source: iScience. 2026 Jul 16;29(8):116814. doi: 10.1016/j.isci.2026.116814 (PMC13400782; doi:10.1016/j.isci.2026.116814)
Supplement: Table S3. Targeted snRNA genes in BED file (0-based) format [file mmc4.xlsx]

## Sheet: Table S3
Table S3. Targeted snRNA genes in BED file (0-based) format
chr1	11908151	11908272	RNU5E-1	1000	+
chr1	16514121	16514285	RNU1-1	1000	-
chr1	16666784	16666948	RNU1-3	1000	-
chr1	16740515	16740679	RNU1-4	1000	+
chr1	16895979	16896143	RNU1-2	1000	+
chr1	28648599	28648734	RNU11	1000	+
chr1	44721784	44721901	RNU5F-1	1000	-
chr1	44731068	44731170	RNU5D-1	1000	-
chr1	120850818	120850985	RNVU1-19	1000	-
chr1	120942599	120942763	RNVU1-4	1000	+
chr1	143699455	143699619	RNVU1-17	1000	-
chr1	143720509	143720644	RNVU1-23	1000	-
chr1	143729406	143729570	RNVU1-18	1000	-
chr1	144412575	144412740	RNVU1-15	1000	+
chr1	144523859	144524021	RNVU1-26	1000	-
chr1	144551778	144551943	RNVU1-2A	1000	-
chr1	144560665	144560829	RNVU1-28	1000	-
chr1	145281115	145281279	RNVU1-14	1000	+
chr1	145465616	145465780	RNVU1-31	1000	-
chr1	146052080	146052244	RNVU1-6	1000	-
chr1	146376806	146376970	RNVU1-29	1000	+
chr1	146409902	146410062	RNVU1-25	1000	+
chr1	147084615	147084756	RNVU1-8	1000	-
chr1	148038752	148038916	RNVU1-7	1000	-
chr1	148263475	148263632	RNVU1-22	1000	+
chr1	148334611	148334767	RNVU1-21	1000	-
chr1	148362369	148362533	RNVU1-1	1000	-
chr1	148388489	148388651	RNVU1-2	1000	-
chr1	148402714	148402875	RNVU1-3	1000	+
chr1	148522600	148522765	RNVU1-27	1000	+
chr1	149162782	149162944	RNVU1-24	1000	-
chr1	149636765	149636929	RNVU1-30	1000	+
chr2	121530879	121531009	RNU4ATAC	1000	+
chr6	37915572	37915742	RNVU1-33	1000	+
chr8	127999130	127999294	RNVU1-32	1000	+
chr9	134164438	134164564	RNU6ATAC	1000	-
chr11	62841618	62841809	RNU2-2	1000	-
chr12	6943815	6943878	RNU7-1	1000	+
chr12	120291758	120291903	RNU4-2	1000	-
chr12	120293092	120293237	RNU4-1	1000	-
chr14	32202044	32202151	RNU6-7	1000	+
chr14	32203162	32203269	RNU6-8	1000	-
chr15	65296050	65296167	RNU5A-1	1000	+
chr15	65304676	65304793	RNU5B-1	1000	+
chr15	67839938	67840045	RNU6-1	1000	-
chr17	43233789	43233977	RNU2-1	1000	-
chr17	58679526	58679690	RNVU1-34	1000	-
chr19	893483	893590	RNU6-9	1000	+
chr19	1021521	1021628	RNU6-2	1000	+
chr22	42615243	42615393	RNU12	1000	+
