# Supplementary material for: Whole-genome discovery of pathogenic snRNA variants and efficient extended-exome screening
Source: iScience. 2026 Jul 16;29(8):116814. doi: 10.1016/j.isci.2026.116814 (PMC13400782; doi:10.1016/j.isci.2026.116814)
Supplement: Table S4. Sequencing depth of snRNA genes in six sample for conventional WES and snRNA-extended WES after normalizing the sequencing yield to 9 Gb [file mmc5.xlsx]

## Sheet: Table S4
Table S4. Sequencing depth of snRNA genes in six samples for conventional WES and snRNA-extended WES after normalizing the seqquencing yield to 9 Gb
			HG002																HG001																Patient with pathogenic variant in RNU4-2
			Conventional WES								snRNA-extended WES								Conventional WES								snRNA-extended WES								Conventional WES								snRNA-extended WES
Gene	Ensenbl_GeneID	Gene_length_bp	Mean_depth	Median_depth	SD_depth	Depth>0(%)	Depth>10(%)	Depth>20(%)	Depth>30(%)		Mean_depth	Median_depth	SD_depth	Depth>0(%)	Depth>10(%)	Depth>20(%)	Depth>30(%)		Mean_depth	Median_depth	SD_depth	Depth>0(%)	Depth>10(%)	Depth>20(%)	Depth>30(%)		Mean_depth	Median_depth	SD_depth	Depth>0(%)	Depth>10(%)	Depth>20(%)	Depth>30(%)		Mean_depth	Median_depth	SD_depth	Depth>0(%)	Depth>10(%)	Depth>20(%)	Depth>30(%)		Mean_depth	Median_depth	SD_depth	Depth>0(%)	Depth>10(%)	Depth>20(%)	Depth>30(%)
RNU1-1	ENSG00000206652	164	78.0061	73.5	10.9194	100	100	100	100		298.476	300.5	107.412	100	100	100	100		56.5976	55.5	9.10654	100	100	100	100		142.915	153	22.2033	100	100	100	100		40.878	42	4.25532	100	100	100	95.7317		196.006	202	46.7812	100	100	100	100
RNU1-2	ENSG00000207005	164	69.1585	73.5	23.2579	100	100	100	100		172.823	174	5.81403	100	100	100	100		45.9756	45	10.2932	100	100	100	93.9024		121.006	122	6.96133	100	100	100	100		49.9756	51	15.3487	100	100	100	82.9268		161.726	162	11.0855	100	100	100	100
RNU1-3	ENSG00000207513	164	65.0976	64.5	31.396	100	100	93.9024	80.4878		209.939	220	58.992	100	100	100	100		49.5488	51	15.9921	100	100	97.561	81.0976		111.75	111	5.47989	100	100	100	100		57.4756	65	17.027	100	100	100	100		161.506	175.5	34.8259	100	100	100	100
RNU1-4	ENSG00000207389	164	82.0671	86	34.0665	100	100	100	99.3902		210.39	221	41.3323	100	100	100	100		45.6098	49	9.70643	100	100	100	90.8537		93.0976	88	15.6966	100	100	100	100		57.4634	61	20.8225	100	100	93.9024	85.9756		157.384	162	29.4476	100	100	100	100
RNU11	ENSG00000274978	135	3.34074	3	2.01547	91.8519	0	0	0		124.696	125	6.04001	100	100	100	100		2.02963	1	2.18181	64.4444	0	0	0		115.541	116	4.95768	100	100	100	100		2.54074	1	2.44266	88.8889	0	0	0		137.452	140	18.2886	100	100	100	100
RNU12	ENSG00000276027	150	2.02	2	0.628944	100	0	0	0		146.053	146	6.031	100	100	100	100		2.04	3	1.16366	82.6667	0	0	0		107.66	107	8.4288	100	100	100	100		0.686667	0	0.970274	43.3333	0	0	0		164.613	165	6.24316	100	100	100	100
RNU2-1	ENSG00000274585	188	0	0	0	0	0	0	0		159.314	165	25.8681	100	100	100	100		1.35638	1	0.480209	100	0	0	0		134.633	144	22.7807	100	100	100	100		1.04255	1	0.929779	59.0426	0	0	0		70.8085	73	13.9554	100	100	100	100
RNU2-2	ENSG00000222328	191	1.72775	2	0.967479	85.3403	0	0	0		93.2513	96	6.31537	100	100	100	100		0	0	0	0	0	0	0		95.5969	102	18.0622	100	100	100	100		0.104712	0	0.306987	10.4712	0	0	0		109.911	106	23.4284	100	100	100	100
RNU4-1	ENSG00000200795	145	1.74483	2	0.437469	100	0	0	0		112.055	111	5.06593	100	100	100	100		0	0	0	0	0	0	0		94.0483	94	4.5282	100	100	100	100		0.572414	1	0.496443	57.2414	0	0	0		140.29	140	14.2141	100	100	100	100
RNU4-2	ENSG00000202538	145	1.10345	1	0.305599	100	0	0	0		120.959	111	19.0219	100	100	100	100		0	0	0	0	0	0	0		110.062	113	8.40488	100	100	100	100		2.74483	3	0.609865	100	0	0	0		108.91	112	15.03	100	100	100	100
RNU4ATAC	ENSG00000264229	130	65.6077	66.5	7.99467	100	100	100	100		107.115	107.5	3.93678	100	100	100	100		90.7385	92	9.56459	100	100	100	100		111.246	110	3.74178	100	100	100	100		84.1462	88	10.9248	100	100	100	100		129.185	129	5.46559	100	100	100	100
RNU5A-1	ENSG00000199568	117	0	0	0	0	0	0	0		100.607	100	3.75995	100	100	100	100		0	0	0	0	0	0	0		69.7607	71	4.08667	100	100	100	100		0	0	0	0	0	0	0		80.5043	76	10.6014	100	100	100	100
RNU5B-1	ENSG00000200156	117	0	0	0	0	0	0	0		106.915	107	2.51743	100	100	100	100		0	0	0	0	0	0	0		87.0256	83	9.40328	100	100	100	100		0	0	0	0	0	0	0		125.974	125	4.84494	100	100	100	100
RNU5D-1	ENSG00000200169	102	0	0	0	0	0	0	0		139.314	136.5	8.14471	100	100	100	100		0	0	0	0	0	0	0		100.471	101	1.86529	100	100	100	100		0	0	0	0	0	0	0		148.824	160	16.8049	100	100	100	100
RNU5E-1	ENSG00000199347	121	0	0	0	0	0	0	0		116.033	114	16.053	100	100	100	100		0	0	0	0	0	0	0		101.959	102	3.04794	100	100	100	100		0.68595	1	0.466066	68.595	0	0	0		136.455	139	7.442	100	100	100	100
RNU5F-1	ENSG00000199377	117	1.39316	1	0.655971	100	0	0	0		138.521	140	7.24997	100	100	100	100		1.17949	1	0.847058	79.4872	0	0	0		90.8376	91	4.1935	100	100	100	100		0.358974	0	0.593957	29.9145	0	0	0		144.855	145	4.26142	100	100	100	100
RNU6-1	ENSG00000206625	107	2.01869	2	0.136071	100	0	0	0		98.7196	98	2.90346	100	100	100	100		0	0	0	0	0	0	0		78.1495	79	2.90998	100	100	100	100		0	0	0	0	0	0	0		77.0841	76	4.45972	100	100	100	100
RNU6-2	ENSG00000207357	107	1.04673	1	0.502507	89.7196	0	0	0		119.888	121	5.72042	100	100	100	100		2.41121	2	0.628764	100	0	0	0		110.636	111	3.64301	100	100	100	100		0.738318	1	0.441619	73.8318	0	0	0		162.925	162	5.54348	100	100	100	100
RNU6-7	ENSG00000201654	107	0	0	0	0	0	0	0		124.71	121	15.3051	100	100	100	100		1.25234	1	0.436397	100	0	0	0		121.14	121	5.26729	100	100	100	100		1.34579	2	0.922495	69.1589	0	0	0		166.888	168	7.58888	100	100	100	100
RNU6-8	ENSG00000202337	107	1	1	0	100	0	0	0		128.925	129	6.14556	100	100	100	100		1.33645	1	0.474718	100	0	0	0		92.5888	92	3.97149	100	100	100	100		0.841121	1	0.367283	84.1121	0	0	0		149.458	148	4.64043	100	100	100	100
RNU6-9	ENSG00000207507	107	0	0	0	0	0	0	0		62.3364	63	12.9374	100	100	100	100		1.59813	2	0.492583	100	0	0	0		61.0093	62	7.23917	100	100	100	100		0	0	0	0	0	0	0		64.7664	61	19.0895	100	100	100	100
RNU6ATAC	ENSG00000221676	126	0	0	0	0	0	0	0		69.754	65	18.3572	100	100	100	100		0	0	0	0	0	0	0		67.0476	73	16.3994	100	100	100	100		0	0	0	0	0	0	0		71.7381	73.5	20.3557	100	100	100	100
RNU7-1	ENSG00000238923	63	21.5079	22	1.4013	100	100	76.1905	0		110.778	111	6.92691	100	100	100	100		14.873	15	1.00791	100	100	0	0		142.444	141	9.17531	100	100	100	100		25	24	2.71792	100	100	100	0		150.968	151	2.54614	100	100	100	100
RNVU1-1	ENSG00000207340	164	40.1768	44	7.19657	100	100	100	82.3171		113.463	111	9.92388	100	100	100	100		34.6951	32.5	12.5201	100	100	85.3659	57.3171		88.311	91	12.2036	100	100	100	100		27.0732	27	8.03792	100	100	66.4634	37.8049		110.384	110.5	6.02388	100	100	100	100
RNVU1-14	ENSG00000207501	164	22.9756	23	6.07716	100	100	64.6341	15.2439		102.006	98.5	17.4965	100	100	100	100		37.1768	40	13.0167	100	100	79.2683	68.9024		78.5061	79	9.59006	100	100	100	100		30.7195	33	9.30436	100	100	79.878	57.3171		92.9329	88	15.8424	100	100	100	100
RNVU1-15	ENSG00000207205	165	42.0061	46	10.5862	100	100	92.7273	84.8485		73.5333	75	6.63282	100	100	100	100		24.0121	28	7.65011	100	95.7576	67.8788	24.2424		62.8485	61	18.6563	100	100	100	100		47.0848	53	14.3898	100	100	100	73.3333		70.6788	71	10.3811	100	100	100	100
RNVU1-17	ENSG00000207349	164	1.10976	2	0.978368	57.3171	0	0	0		113.902	112	8.36749	100	100	100	100		3.48171	4	0.896295	100	0	0	0		89.6341	93	9.47067	100	100	100	100		2.10976	2	1.4654	89.0244	0	0	0		129.433	125.5	14.4478	100	100	100	100
RNVU1-18	ENSG00000206737	164	34.3537	38	8.63062	100	100	92.6829	60.3659		102.366	107	12.8005	100	100	100	100		35.9756	39.5	9.04654	100	100	90.8537	72.561		76.5488	77	13.7034	100	100	100	100		57.5488	62	11.8053	100	100	100	97.561		159.896	166	15.1312	100	100	100	100
RNVU1-19	ENSG00000275538	167	33.7485	32	16.1558	100	100	71.2575	50.8982		99.3293	98	6.44667	100	100	100	100		31.6108	30	14.5647	100	100	69.4611	46.1078		86.3054	88	9.53858	100	100	100	100		42.7784	42	13.1934	100	100	100	70.0599		120.228	118	10.0227	100	100	100	100
RNVU1-2	ENSG00000238825	162	45.8272	50	12.4783	100	100	100	81.4815		130.105	130	4.59896	100	100	100	100		44.6975	50	16.392	100	100	81.4815	72.2222		97.3457	98	7.02199	100	100	100	100		41.0494	45	9.64449	100	100	100	80.2469		138.994	139	3.66195	100	100	100	100
RNVU1-21	ENSG00000202408	156	1.40385	1	0.492248	100	0	0	0		102.923	102	4.4758	100	100	100	100		2.05769	2	1.15976	100	0	0	0		86.2115	86	4.2106	100	100	100	100		2.24359	2	0.560781	100	0	0	0		129.897	134	10.3339	100	100	100	100
RNVU1-22	ENSG00000199879	157	0	0	0	0	0	0	0		92.9172	89	9.99549	100	100	100	100		0.598726	1	0.541364	57.3248	0	0	0		104.471	103	10.5457	100	100	100	100		0.133758	0	0.359764	12.7389	0	0	0		83.4713	84	4.68024	100	100	100	100
RNVU1-23	ENSG00000252826	135	0	0	0	0	0	0	0		120.111	123	8.00435	100	100	100	100		1.0963	1	0.296096	100	0	0	0		98.6963	98	9.35636	100	100	100	100		0	0	0	0	0	0	0		126.741	127	7.16017	100	100	100	100
RNVU1-24	ENSG00000201699	162	0.691358	0	0.947596	35.1852	0	0	0		113.716	112	8.92583	100	100	100	100		2.09877	1	1.22707	100	0	0	0		96.1481	97	5.6384	100	100	100	100		0	0	0	0	0	0	0		97.5556	95	14.1934	100	100	100	100
RNVU1-25	ENSG00000274428	160	0.6875	1	0.464968	68.75	0	0	0		138.762	135	19.4446	100	100	100	100		0.6875	1	0.683935	56.875	0	0	0		91.275	90	6.31854	100	100	100	100		0.96875	1	0.842442	63.125	0	0	0		164.706	169	22.5122	100	100	100	100
RNVU1-26	ENSG00000275291	162	0.203704	0	0.404	20.3704	0	0	0		132.093	131	4.93411	100	100	100	100		1.07407	0	1.53046	38.2716	0	0	0		117.796	117.5	5.35235	100	100	100	100		0	0	0	0	0	0	0		147.438	149	7.15832	100	100	100	100
RNVU1-27	ENSG00000274210	165	15.2788	16	6.20738	100	57.5758	32.7273	0		94.3273	96	23.3823	100	100	100	100		20.5212	24	9.27269	100	72.7273	60.6061	9.69697		72.6242	78	10.4031	100	100	100	100		19.6	19	6.96052	100	100	45.4545	0		97.7333	91	24.0005	100	100	100	100
RNVU1-28	ENSG00000277918	164	43.0793	44	11.8316	100	100	100	77.439		133.11	136	9.85416	100	100	100	100		42.372	44	12.6666	100	100	100	74.3902		72.4512	71	7.29258	100	100	100	100		22.689	18	12.8295	100	87.8049	37.1951	28.6585		74.3049	75	12.7796	100	100	100	100
RNVU1-29	ENSG00000273768	164	32.2195	35	6.53546	100	100	92.6829	71.9512		80.0915	82	16.3474	100	100	100	100		24.689	29	7.89546	100	100	62.1951	37.1951		80.2256	83	10.8483	100	100	100	100		32.2622	35	7.71332	100	100	93.9024	60.9756		133.524	141	24.9808	100	100	100	100
RNVU1-2A	ENSG00000278099	165	1.17576	1	0.78049	76.9697	0	0	0		59.7212	58	5.78643	100	100	100	100		7.06061	7	1.26248	100	0	0	0		81.9394	76	12.502	100	100	100	100		9.91515	10	1.62453	100	29.697	0	0		135.667	135	7.0029	100	100	100	100
RNVU1-3	ENSG00000201183	161	0.360248	0	0.711976	22.3602	0	0	0		83.5839	82	6.577	100	100	100	100		0.540373	1	0.499922	54.0373	0	0	0		76.5776	76	4.88191	100	100	100	100		1.11801	1	0.323629	100	0	0	0		93.323	91	9.86699	100	100	100	100
RNVU1-30	ENSG00000206828	164	1.9878	2	0.836204	100	0	0	0		127.348	126.5	7.62189	100	100	100	100		0.77439	1	0.419263	77.439	0	0	0		107.805	107	2.86908	100	100	100	100		0.0914634	0	0.28915	9.14634	0	0	0		153.28	153	7.18856	100	100	100	100
RNVU1-31	ENSG00000270722	164	27.4329	29	4.95517	100	100	85.3659	28.6585		118.256	119	4.58542	100	100	100	100		31.372	35	9.98966	100	100	82.3171	56.7073		90.8963	90	9.33666	100	100	100	100		40.2988	39	12.0847	100	100	96.9512	73.1707		121.518	123.5	10.5554	100	100	100	100
RNVU1-32	ENSG00000207110	164	20.872	24.5	8.1776	100	84.7561	52.439	0		77.8841	78	5.81662	100	100	100	100		11.6951	14	3.94032	100	67.0732	0	0		56.2317	52	11.5899	100	100	100	100		14.9207	15	5.40959	100	73.7805	15.8537	0		62.5732	58	9.48234	100	100	100	100
RNVU1-33	ENSG00000200597	170	0	0	0	0	0	0	0		95.6235	99	16.4888	100	100	100	100		0	0	0	0	0	0	0		66.7118	68	13.8877	100	100	100	100		1.14706	1	0.355211	100	0	0	0		95.8529	101.5	24.0147	100	100	100	100
RNVU1-34	ENSG00000200997	164	0	0	0	0	0	0	0		143.518	143	5.69412	100	100	100	100		0	0	0	0	0	0	0		99.7256	101	11.8095	100	100	100	100		0	0	0	0	0	0	0		127.555	126.5	18.1356	100	100	100	100
RNVU1-4	ENSG00000277610	164	0.304878	0	0.461766	30.4878	0	0	0		122.146	125	6.61588	100	100	100	100		0.914634	1	0.280281	91.4634	0	0	0		84.5976	85	2.88155	100	100	100	100		0	0	0	0	0	0	0		149.768	149	6.39843	100	100	100	100
RNVU1-6	ENSG00000201558	164	26.7805	28.5	15.6264	100	79.2683	60.3659	44.5122		88.4268	85	9.99206	100	100	100	100		35.0915	33	14.3957	100	100	70.122	58.5366		80.5122	79.5	5.38287	100	100	100	100		29.8171	31.5	12.2476	100	100	65.8537	53.0488		128.811	127.5	9.82645	100	100	100	100
RNVU1-7	ENSG00000206585	164	26.122	28	4.01192	100	100	92.0732	12.1951		111.549	112	6.2123	100	100	100	100		24.811	25.5	7.86666	100	96.9512	72.561	37.1951		97.4756	97	6.01374	100	100	100	100		21.628	22	3.31969	100	100	75	0		117.134	117.5	11.9038	100	100	100	100
RNVU1-8	ENSG00000286172	141	2.37589	2	0.660509	100	0	0	0		87.0567	88	16.1284	100	100	100	100		0.617021	1	0.487846	61.7021	0	0	0		67.8298	69	4.16612	100	100	100	100		1.28369	1	0.452394	100	0	0	0		74.0426	74	4.14879	100	100	100	100
