# Supplementary material for: Whole-genome discovery of pathogenic snRNA variants and efficient extended-exome screening
Source: iScience. 2026 Jul 16;29(8):116814. doi: 10.1016/j.isci.2026.116814 (PMC13400782; doi:10.1016/j.isci.2026.116814)
Supplement: Table S5. Coverage metrics and benchmarking of variant calls against GIAB high-confidence variants for conventional and snRNA-extended WES in HG001 and HG002 [file mmc6.xlsx]

## Sheet: Table S5
Table S5. Coverage metrics and benchmarking of variant calls against GIAB high-confidence variants for conventional and snRNA-extended WES in HG001 and HG002
	HG001				HG002
	Conventional WES	Conventional WES replicate	snRNA-extended WES		Conventional WES	Conventional WES replicate	snRNA-extended WES
Mean autosomal target depth	66.64	70.9	66.42		72.03	71.93	70.44
Median autosomal target depth	67	71	67		71	72	70
Autosomal target bases ≥10× (%)	98.34	98.31	98.35		98.44	98.4	98.42
Autosomal target bases ≥20× (%)	97.67	97.39	97.66		97.8	97.72	97.8
Autosomal target bases ≥30× (%)	96.2	94.97	96.19		96.44	96.08	96.29
Fold-80 base penalty	1.31	1.42	1.3		1.36	1.36	1.35
On-target and the target ±150bp rate (%)	91.89	93.77	90.8		93.04	92.82	93.51
Duplication rate (%)	1.19	1.15	1.29		1.61	1.28	1.62
Correlation coefficient of per-exon mean depth with conventional WES (Pearson / Spearmans' correlation coefficients)	-	0.768 / 0.727	0.775 / 0.716		-	0.797 / 0.749	0.809 / 0.757
Number of exons with a >2-fold difference in mean depth compared with conventional WES (for 208,932 exons)	-	1515	379		-	562	430
TP SNV counts	21643	21642	21629		22341	22354	22338
FP SNV counts	405	407	396		605	582	589
FN SNV counts	592	593	606		743	730	746
SNV Precision	0.98163	0.98154	0.98202		0.973621	0.974613	0.974297
SNV Recall	0.973375	0.97333	0.972746		0.967813	0.968376	0.967683
SNV F1 score	0.977485	0.977418	0.977361		0.970708	0.971485	0.970979
TP INDEL counts	514	503	504		536	535	540
FP INDEL counts	43	42	49		49	55	57
FN INDEL counts	20	31	30		35	36	31
INDEL Precision	0.923077	0.923218	0.911712		0.91723	0.907873	0.905629
INDEL Recall	0.962547	0.941948	0.94382		0.938704	0.936953	0.945709
INDEL F1 score	0.942399	0.932489	0.927488		0.927843	0.922184	0.925235
Total TP counts	22157	22145	22133		22877	22889	22878
Total FP counts	448	449	445		654	637	646
Total FN counts	612	624	636		778	766	777
Total Precision	0.980181	0.980127	0.980291		0.972207	0.972924	0.972539
Total Recall	0.973121	0.972594	0.972067		0.967111	0.967618	0.967153
Total F1 Score	0.976639	0.976346	0.976162		0.969652	0.970263	0.969838
TP, true positive; FP, false positive; FN, false negative; SNV, single nucleotide variants; INDEL, insertion and deletion
